# Supplementary material for: Serum liver enzymes and risk of stroke: Systematic review with meta‐analyses and Mendelian randomization studies
Source: Eur J Neurol. 2024 Oct 10;31(12):e16506. doi: 10.1111/ene.16506 (PMC11555028; doi:10.1111/ene.16506)
Supplement: Supplementary file 4 — Supporting Information File 4. [file ENE-31-e16506-s005.xlsx]

## Sheet: Table of content
Additional file 4
Table S1 Quality evaluation of the eligible studies with Newcastle‐Ottawa Scale
Table S2 Overview of GWAS data sources and related information including liver enzyme data with exposure, outcome, confounding factors, and sex differences
Table S3 List of significantly filtered SNPs for four liver enzymes (p < 5e-8, LD: r² < 0.001, kb = 1,000)
Table S4 Excluded SNPs and potential risk factors evaluated using LDtrait and Ensembl
Table S5 SNPs identified as outliers (p < 0.05) by MR-PRESSO
Table S6 Mendelian randomization results for liver enzymes and stroke, including subtypes
Table S7 Reverse Mendelian randomization results for enzymes and stroke subtypes with significant causal associations
Table S8 Results of heterogeneity analyses for significant causal associations between liver enzymes and stroke subtypes
Table S9 Results of pleiotropy analyses for significant causal associations between liver enzymes and stroke subtypes
Table S10 Association of potential risk factors with four liver enzymes in bidirectional Mendelian randomization analyses
Table S11 Multivariable Mendelian randomization results for four enzymes using model 1 and model 2 adjustments
Table S12 Gene annotation results for significant SNPs (p < 5e-8) associated with liver enzyme activity in females and males using FUMA

## Sheet: S1
Table S1 Quality evaluation of the eligible studies with Newcastle‐Ottawa Scale
Study	Representativeness	Selection of the non-exposed	Ascertainment of exposure	Outcome not present at start	Comparability on most important factors	Comparability on other risk factors	Assessment of outcome	Long enough follow-up (≥3 years)	Adequacy (completeness) of follow up	Star total
Jousilahti 2000	1	1	1	1	1	0	1	1	1	8
Bots 2002 (UK)	1	1	1	1	1	0	1	1	0	7
Bots 2002 (Fin)	1	1	1	1	1	0	1	1	0	7
Bots 2002 (The Net)	1	1	1	1	1	0	1	0	0	6
Kim 2005	1	1	1	1	1	0	1	1	1	8
Ebrahim 2006	1	1	1	1	1	0	1	1	1	8
Fraser 2007	1	1	1	1	1	1	1	1	0	8
Wannamethee 2008	1	1	1	1	1	0	1	1	1	8
Shimizu 2010	1	1	1	1	1	1	1	1	1	9
Wieberdink 2011	1	1	1	1	1	0	1	1	1	8
Weikert 2013	1	1	1	1	1	1	1	1	1	9
Shimizu 2013	1	1	1	1	1	1	1	1	1	9
Wannamethee 2013	1	1	1	1	1	0	1	1	1	8
Kabootari 2018	1	1	1	1	1	1	1	1	1	9
Yang 2020	1	1	1	1	1	1	0	1	1	8
Wang 2022	1	1	1	1	1	1	1	1	1	9
Baek 2023	1	1	1	1	1	1	1	1	1	9
Arafa 2023	1	1	1	1	1	1	1	1	1	9
Liu 2023	1	1	1	1	1	1	1	1	1	9

## Sheet: S2
Table S2 Overview of GWAS data sources and related information including liver enzyme data with exposure, outcome, confounding factors, and sex differences
Traits	Data Source	No. of Participant	Sex	Population	Source(PMID/web)
serum alanine aminotransferase measurement	UK Biobank (UKB)	434267	Both	European	33972514
alkaline phosphatase measurement		437438
serum gamma-glutamyl transferase measurement		437194
aspartate aminotransferase measurement		436275		European	34226706
Stroke	GIGASTROKE	1308460	Both	European	36180795
ischemic stroke		1296908
cardioembolic stroke		1245612
large artery stroke		1241207
small vessel stroke		1241619
subarachnoid hemorrhage	FInnGen	375255	Both	European	36653562
intracranial hemorrhage		381671	Both
smoking initiation	GSCAN	2669029	Both	European	34887591
drinks per week		2428851	Both
total cholesterol	Global Lipids Genetics Consortium	1320016	Both	European	34887591
type 2 diabetes mellitus	DIAGRAM, GERA, UKB	659316	Both	European	30054458
bady mass index	GIANT,UK Biobank (UKB)	806834	Both	European	30239277
hypertension	UK Biobank (UKB)	458554	Both	European	30940143
alkaline phosphatase measurement	UK Biobank (UKB)	185016	Female	European	http://www.nealelab.is/uk-biobank/
		159276	Male
alanine aminotransferase measurement		184990	Female
		159146	Male
aspartate aminotransferase measurement		184364	Female
		158626	Male
gamma-glutamyl transferase measurement		184927	Female
		159177	Male

## Sheet: S3
Table S3 List of significantly filtered SNPs for four liver enzymes (p < 5e-8, LD: r² < 0.001, kb = 1,000)
SNP	chr	pos	pval	other_allele	effect_allele	eaf	beta	se	R2	F	exposure
rs1497406	1	16505320	4.7e-72	G	A	0.420817	-0.00705001	0.000391978	0.000744348	323.485	ALT
rs2114271	1	93876429	6.8e-11	G	A	0.18926	0.00325839	0.000494971	9.97807e-05	43.3356	ALT
rs599839	1	109822166	1.8e-08	A	G	0.228051	-0.00254446	0.000461561	6.99755e-05	30.39	ALT
rs140584594	1	110232983	4e-21	G	A	0.26984	-0.00411006	0.000434039	0.000206439	89.6679	ALT
rs12904	1	155106697	5.2e-43	A	G	0.590057	0.00530168	0.00039364	0.000417533	181.396	ALT
rs2642438	1	220970028	6.2e-57	G	A	0.297417	-0.00676311	0.000423765	0.00058618	254.707	ALT
rs2241160	2	65291546	7.6e-09	G	A	0.583211	0.00222477	0.000393261	7.36919e-05	32.0042	ALT
rs645040	3	135926622	1.4e-31	T	G	0.22691	-0.00539967	0.000463419	0.000312532	135.764	ALT
rs4077189	3	185796785	6.6e-10	A	G	0.90714	0.00421563	0.000668961	9.1438e-05	39.712	ALT
rs11727676	4	145659064	1e-13	C	T	0.903437	-0.00488232	0.000656757	0.000127242	55.2638	ALT
rs4835265	4	146821410	7.7e-76	A	C	0.841885	-0.0096823	0.000532137	0.000761767	331.061	ALT
rs4074793	5	52193125	1.9e-14	G	A	0.92472	-0.00550211	0.000737109	0.000128287	55.7177	ALT
rs288139	5	107400505	9.9e-11	A	G	0.778866	0.00307514	0.000467315	9.97035e-05	43.302	ALT
rs72801474	5	132444128	2.5e-13	A	G	0.907923	0.00472132	0.000672388	0.000113522	49.3043	ALT
rs35742417	6	7247344	8.5e-12	A	C	0.817203	0.00334182	0.00050298	0.00010164	44.1431	ALT
rs4711750	6	43757082	3.1e-16	A	T	0.499922	-0.00322879	0.000388516	0.000159014	69.0653	ALT
rs1487445	6	98565211	2.6e-09	T	C	0.517613	0.00224731	0.000389606	7.66098e-05	33.2715	ALT
rs12202204	6	126686407	4.6e-08	G	A	0.68621	-0.00219021	0.000418827	6.29677e-05	27.3464	ALT
rs17710008	6	153043035	1.1e-09	A	G	0.816163	-0.00310765	0.000502465	8.8076e-05	38.2517	ALT
rs3123129	6	159227768	4.8e-11	C	T	0.371594	0.0026329	0.000401484	9.90222e-05	43.0061	ALT
rs2710804	7	36084529	1.2e-11	C	T	0.623188	0.00278034	0.000401267	0.000110541	48.0095	ALT
rs17145738	7	72982874	3.9e-25	T	C	0.877722	-0.00608592	0.000591679	0.000243566	105.798	ALT
rs445	7	92408370	1.5e-26	T	C	0.903801	-0.00689352	0.000658816	0.00025205	109.484	ALT
rs112574791	8	145730221	3.6e-124	A	G	0.98719	0.0408055	0.00172656	0.00128457	558.563	ALT
rs514659	9	136142203	1.4e-32	C	A	0.683132	-0.00486569	0.000416777	0.000313753	136.295	ALT
rs1332329	10	91003419	2.1e-08	C	A	0.653997	0.00231777	0.00040773	7.44057e-05	32.3142	ALT
rs2862954	10	101912064	1e-200	C	T	0.50283	0.0120693	0.000388513	0.00221734	965.053	ALT
rs11601507	11	5701074	2.1e-27	A	C	0.930684	-0.00809281	0.000755091	0.000264441	114.868	ALT
rs2862996	11	43653833	3.1e-09	T	G	0.310805	0.00246816	0.000420178	7.9449e-05	34.5047	ALT
rs12792832	11	58374892	1.7e-08	G	C	0.940256	-0.0045081	0.000819956	6.96016e-05	30.2276	ALT
rs3184504	12	111884608	5.8e-31	C	T	0.483255	0.0045174	0.000388994	0.000310456	134.862	ALT
rs9556403	13	95236825	3e-08	G	A	0.647743	0.00224503	0.000406205	7.03342e-05	30.5458	ALT
rs72683923	14	50735947	3.2e-25	C	T	0.980228	0.0143899	0.00139759	0.000244058	106.012	ALT
rs12432645	14	69599483	4.8e-12	T	G	0.742515	-0.00299477	0.000444531	0.000104501	45.3859	ALT
rs28929474	14	94844947	3.8e-63	T	C	0.980146	-0.0230928	0.00139548	0.000630196	273.844	ALT
rs17580	14	94847262	2.6e-10	A	T	0.952254	-0.00567823	0.000912676	8.91245e-05	38.7071	ALT
rs8041057	15	40330629	1.4e-23	T	C	0.286565	0.00425587	0.000430004	0.000225516	97.9557	ALT
rs339969	15	60883281	1.2e-22	A	C	0.386077	-0.00381502	0.000398777	0.00021071	91.5233	ALT
rs17138478	17	36073320	4.9e-23	A	C	0.871232	0.00569442	0.000580616	0.000221446	96.1876	ALT
rs1801689	17	64210580	1.7e-39	C	A	0.969563	-0.0145378	0.00113139	0.000380059	165.109	ALT
rs58542926	19	19379549	1.8e-119	T	C	0.925238	-0.01705	0.000739039	0.00122412	532.246	ALT
rs7247349	19	33887160	2.7e-22	C	A	0.502896	0.00379301	0.000388466	0.000219487	95.3367	ALT
rs429358	19	45411941	1.1e-56	C	T	0.845488	0.0085211	0.000537635	0.000578107	251.197	ALT
rs4806498	19	54674742	1.6e-09	T	C	0.570578	-0.00241482	0.000393663	8.66415e-05	37.6286	ALT
rs2229742	21	16339172	2.9e-12	C	G	0.896518	-0.00453886	0.000639509	0.000115983	50.3731	ALT
rs132642	22	36545137	5.5e-60	T	A	0.167826	-0.00852867	0.000519278	0.000620778	269.75	ALT
rs28611014	22	50734890	1.5e-09	T	C	0.729989	-0.00256241	0.000437569	7.89611e-05	34.2927	ALT
rs6441311	3	160035949	7.2e-22	G	T	0.73827	-0.00423364	0.000443412	0.000209877	91.1614	ALT
rs292585	7	134884187	4.7e-12	T	C	0.267525	-0.00301083	0.000438292	0.000108653	47.1893	ALT
rs5752776	22	29108229	8.5e-25	G	A	0.325608	-0.00415996	0.000415156	0.000231152	100.405	ALT
rs13389219	2	165528876	1.7e-30	T	C	0.607419	0.00454003	0.000396874	0.000301248	130.861	ALT
rs2954021	8	126482077	4.5e-98	G	A	0.495031	0.00813488	0.000388654	0.00100782	438.101	ALT
rs56094641	16	53806453	1.5e-18	G	A	0.595528	-0.00350445	0.000396401	0.000179943	78.1571	ALT
rs1890426	6	116338065	5.8e-16	C	T	0.59826	-0.0032471	0.000396379	0.000154506	67.107	ALT
rs8112232	19	17836108	1.4e-11	G	A	0.504982	-0.00249482	0.000388105	9.51441e-05	41.3217	ALT
rs6695321	1	196675861	3.4e-11	G	A	0.619719	-0.00259907	0.000398444	9.7972e-05	42.55	ALT
rs60140950	12	21028208	2.7e-20	C	G	0.852722	-0.00497849	0.000547322	0.000190489	82.7385	ALT
rs1929848	6	35200350	7.6e-11	T	G	0.14257	0.00353674	0.000558743	9.2254e-05	40.0664	ALT
rs37065	16	58571309	1.4e-12	G	A	0.470303	0.00279015	0.000389626	0.000118073	51.2811	ALT
rs12192041	6	21924904	2.4e-14	C	T	0.717267	0.00321425	0.000431323	0.000127862	55.5331	ALT
rs2567985	12	121614534	6.3e-14	G	A	0.603655	-0.00302974	0.000397303	0.000133891	58.1521	ALT
rs1461729	8	9187242	2e-44	G	A	0.101485	0.00901384	0.000643359	0.000451814	196.296	ALT
rs2943654	2	227112754	1.1e-38	T	C	0.353914	-0.00522133	0.000405217	0.000382177	166.029	ALT
rs7239575	18	21120035	1.1e-08	C	T	0.509211	0.00218662	0.000389895	7.24208e-05	31.4521	ALT
rs11837319	12	57053540	1.5e-11	G	C	0.719118	0.0029251	0.000432668	0.000105237	45.7056	ALT
rs3795445	1	227180947	2.6e-08	C	A	0.488662	-0.00214492	0.000401498	6.57158e-05	28.54	ALT
rs6132835	20	25434667	1.8e-11	G	A	0.559623	-0.00258747	0.000391844	0.000100398	43.6036	ALT
rs4711456	6	36632482	3.5e-08	T	C	0.340956	-0.00222444	0.00041177	6.71964e-05	29.183	ALT
rs2836755	21	40292704	1.5e-10	T	C	0.362008	-0.00250468	0.000405248	8.79565e-05	38.1998	ALT
rs2544645	5	72919127	7.7e-12	C	G	0.27929	0.0029785	0.000433176	0.000108858	47.2786	ALT
rs4323719	1	219677532	1.1e-12	T	C	0.436077	-0.00275921	0.000390625	0.00011488	49.8939	ALT
rs11666906	19	18241898	4.3e-28	G	A	0.744157	-0.00479824	0.000445022	0.000267626	116.252	ALT
rs4925546	1	247602968	8.2e-17	G	A	0.371857	0.00335963	0.000401569	0.000161152	69.994	ALT
rs28431971	4	100487315	9.6e-13	A	G	0.74504	0.00327142	0.000445664	0.000124064	53.8835	ALT
rs2356864	1	50839740	7.7e-12	A	G	0.478969	-0.00267483	0.000387966	0.000109446	47.5339	ALT
rs702484	7	6431933	1.8e-11	G	C	0.699161	-0.00275996	0.000423404	9.78355e-05	42.4907	ALT
rs3824488	9	98236664	1.6e-08	T	C	0.90916	0.00368892	0.000676246	6.85177e-05	29.7569	ALT
rs519790	11	72504141	3.4e-22	G	C	0.658664	-0.0039489	0.000409471	0.000214119	93.0045	ALT
rs28650790	5	55861464	2.4e-23	T	C	0.808148	-0.00497183	0.000496744	0.000230627	100.176	ALT
rs917116	7	28172739	6.1e-17	G	T	0.788525	-0.00400822	0.000475949	0.000163288	70.9219	ALT
rs133015	22	38572526	2e-16	G	C	0.560103	0.00318936	0.000391838	0.000152535	66.2509	ALT
rs10971930	9	34116083	1.1e-10	C	T	0.872702	-0.00377716	0.000583176	9.65901e-05	41.9498	ALT
rs7001206	8	10591529	1.9e-09	A	G	0.747125	0.00261508	0.000447395	7.86677e-05	34.1653	ALT
rs217184	16	72105965	1.1e-22	C	T	0.807413	0.00473339	0.000493578	0.000211731	91.9668	ALT
rs11582968	1	2176126	1.6e-15	A	T	0.927232	-0.00598949	0.000747233	0.000147927	64.2489	ALT
rs4647222	3	37042960	4e-15	C	A	0.542862	0.00299979	0.00039181	0.000134963	58.6177	ALT
rs13083375	3	12365308	7.1e-32	T	G	0.881515	0.00690905	0.000600308	0.000304929	132.461	ALT
rs12609548	19	3753656	4e-10	A	T	0.462416	0.00244045	0.000390269	9.00359e-05	39.103	ALT
rs7999034	13	111020878	7.6e-12	A	G	0.599637	0.00271606	0.000397104	0.000107713	46.7809	ALT
rs2026608	20	10987332	1.3e-09	C	G	0.655992	0.00242284	0.000409594	8.05658e-05	34.9897	ALT
rs55747905	7	87127099	4.5e-33	C	T	0.819267	0.00602034	0.000505726	0.000326222	141.713	ALT
rs34696920	20	47456793	8.2e-09	A	C	0.833745	0.0030255	0.000523194	7.69978e-05	33.44	ALT
rs9310423	3	13438234	4.8e-09	C	T	0.432313	0.00226722	0.000392047	7.70053e-05	33.4433	ALT
rs235314	21	46271452	5.4e-17	T	C	0.468213	0.00320573	0.000390482	0.000155177	67.3984	ALT
rs12414592	10	114042690	3.3e-19	C	A	0.817516	0.00442204	0.000502899	0.000178012	77.3182	ALT
rs817582	1	111686054	2.2e-08	C	T	0.857395	0.00308578	0.000553481	7.15709e-05	31.083	ALT
rs11875971	18	60867576	2.4e-08	C	A	0.766182	0.00254139	0.000459353	7.04794e-05	30.6089	ALT
rs1882862	21	30582683	6e-12	T	C	0.119896	-0.00420236	0.000599547	0.000113119	49.129	ALT
rs10913481	1	177947525	1.3e-08	G	A	0.771317	-0.00252803	0.000461801	6.9003e-05	29.9677	ALT
rs9663238	10	70983629	1.7e-47	G	A	0.308332	-0.00596791	0.000421568	0.000461267	200.404	ALT
rs7568960	2	48511434	1.2e-11	G	A	0.504536	0.0025204	0.000390839	9.57513e-05	41.5854	ALT
rs10075805	5	31021358	3.9e-38	G	A	0.719718	0.0055883	0.000433137	0.000383165	166.459	ALT
rs28471687	8	72459582	1.4e-12	G	A	0.92163	-0.00496216	0.000723492	0.00010831	47.0405	ALT
rs13234407	7	130438214	4.2e-09	A	G	0.507339	0.002313	0.000388854	8.14678e-05	35.3815	ALT
rs75331444	2	44069772	3e-21	A	G	0.93438	-0.00739659	0.000784613	0.0002046	88.869	ALT
rs12442886	15	72473611	1.1e-08	C	T	0.244257	-0.00259649	0.000453312	7.55421e-05	32.8078	ALT
rs12500824	4	77416627	3.1e-21	G	A	0.353759	0.00379655	0.000406059	0.000201259	87.4174	ALT
rs13042148	20	32298286	1.1e-17	T	C	0.844731	-0.00456257	0.000537457	0.000165922	72.0659	ALT
rs6557781	8	21937667	5e-15	C	T	0.151681	0.00417384	0.000541286	0.000136899	59.4588	ALT
rs6034011	20	14672177	4.4e-13	C	T	0.678715	-0.00305979	0.000416659	0.000124168	53.9287	ALT
rs2812208	13	50707087	1.9e-14	C	G	0.979049	0.0103003	0.00135924	0.000132219	57.4256	ALT
rs7740107	6	130374461	4.9e-12	A	T	0.263956	-0.00302291	0.000440386	0.000108487	47.1174	ALT
rs1594320	3	149114757	1.1e-22	C	G	0.298001	0.00423018	0.000425262	0.000227797	98.947	ALT
rs10887777	10	89807366	2.1e-11	C	T	0.739875	-0.00297497	0.000443168	0.000103759	45.0637	ALT
rs2001613	17	75383679	5.6e-10	T	C	0.527034	-0.002326	0.000389962	8.19186e-05	35.5773	ALT
rs12894146	14	35164549	9.9e-19	A	C	0.548324	-0.00337475	0.000390779	0.000171708	74.5794	ALT
rs7117339	11	93870338	1.8e-83	T	C	0.883397	0.0116997	0.000606269	0.00085682	372.406	ALT
rs12677039	8	146169833	2.5e-17	A	G	0.764908	-0.00387928	0.000457833	0.000165295	71.7937	ALT
rs143001834	11	47722571	2.1e-11	A	G	0.941119	-0.00544034	0.000825986	9.98864e-05	43.3815	ALT
rs67261871	3	156797941	1.4e-15	C	T	0.604193	-0.00317079	0.000398229	0.000145965	63.3968	ALT
rs73087775	3	58491954	6.7e-09	T	C	0.722947	-0.00251871	0.000434076	7.75237e-05	33.6684	ALT
rs1030270	5	156703572	6.4e-15	T	C	0.942781	0.00647175	0.0008359	0.000138012	59.9422	ALT
rs11543269	18	55313997	1e-30	T	C	0.87591	0.00680169	0.000590857	0.000305056	132.516	ALT
rs28650012	16	80497341	3.4e-30	C	G	0.271369	0.00490086	0.00043655	0.000290131	126.03	ALT
rs62523081	8	95946160	4.9e-10	A	G	0.638663	-0.00251708	0.000404949	8.89606e-05	38.6359	ALT
rs7916672	10	13534234	4.5e-08	T	C	0.399474	-0.00221937	0.000396818	7.20259e-05	31.2806	ALT
rs9583095	13	107220834	4.2e-09	T	C	0.683539	-0.00236029	0.000418805	7.31338e-05	31.7618	ALT
rs10900229	10	46121046	4.9e-09	T	C	0.736555	0.00259976	0.000441264	7.99241e-05	34.711	ALT
rs2294915	22	44340904	1e-200	T	C	0.76845	-0.019687	0.00046079	0.00418576	1825.37	ALT
rs78173412	13	111311929	1.9e-09	T	C	0.948223	0.00520665	0.000878845	8.08165e-05	35.0986	ALT
rs631695	11	69283303	2.1e-09	G	T	0.416696	-0.00232261	0.00039378	8.01039e-05	34.7891	ALT
rs438568	20	12958687	1.1e-18	G	A	0.391207	0.00353689	0.000399106	0.000180814	78.5352	ALT
rs62505473	8	38323765	1.9e-08	G	C	0.593311	-0.00219045	0.00039549	7.06331e-05	30.6756	ALT
rs7174367	15	79064667	2.3e-12	G	A	0.573029	0.00274396	0.000394509	0.000111388	48.3771	ALT
rs12405515	1	172357441	1.9e-08	T	G	0.431788	0.00224088	0.000392222	7.51595e-05	32.6416	ALT
rs805047	1	89242372	5.3e-16	G	A	0.381407	-0.00326396	0.000399312	0.00015383	66.8133	ALT
rs7966357	12	51209838	7.5e-13	G	C	0.643299	0.00288008	0.00040616	0.000115773	50.282	ALT
rs36079122	12	122504220	7.8e-39	C	T	0.525927	0.0049792	0.000389505	0.00037616	163.415	ALT
rs13275089	8	103662852	1.6e-17	C	T	0.626003	0.00334731	0.000402548	0.000159195	69.144	ALT
rs61856806	10	98466282	3.5e-14	A	T	0.817802	-0.00376197	0.000503563	0.000128502	55.8112	ALT
rs251023	5	140893410	2.3e-08	G	A	0.634999	-0.00225862	0.000404559	7.17686e-05	31.1688	ALT
rs12320328	12	25408464	6.2e-10	G	A	0.915752	0.00415284	0.000701204	8.07625e-05	35.0752	ALT
rs4948099	7	56072250	4.4e-10	A	C	0.245154	0.00271597	0.000452303	8.30229e-05	36.057	ALT
rs2127015	15	73985223	2.8e-22	C	T	0.4938	-0.00384296	0.000390037	0.000223494	97.0774	ALT
rs1077835	15	58723426	1.1e-13	G	A	0.779722	0.00351813	0.000469983	0.000129017	56.0348	ALT
rs66888782	3	170673971	2.5e-08	T	C	0.901851	-0.00358705	0.000653898	6.92896e-05	30.0921	ALT
rs9368188	6	20413721	2.5e-11	G	A	0.331411	-0.00284306	0.000413877	0.000108649	47.1876	ALT
rs10787429	10	113949664	2.8e-39	C	T	0.274142	0.00582193	0.000436471	0.000409533	177.919	ALT
rs11002306	10	79591519	1.3e-31	T	A	0.660506	-0.00476438	0.000410899	0.000309493	134.444	ALT
rs11770163	7	116417848	1.6e-12	C	G	0.668411	-0.00283292	0.000413432	0.000108108	46.9525	ALT
rs4681515	3	149212076	1.2e-14	G	A	0.437964	0.00302758	0.000392407	0.000137057	59.5272	ALT
rs7424120	2	59313974	4.9e-09	T	C	0.398418	0.00228831	0.000398065	7.60907e-05	33.0461	ALT
rs73613564	20	60906055	1.3e-10	T	C	0.351767	0.00263057	0.000408051	9.56913e-05	41.5594	ALT
rs1778793	13	28444088	2.8e-16	G	C	0.431601	0.00322122	0.000393587	0.000154218	66.9819	ALT
rs9906971	17	73848477	1e-09	G	A	0.791417	0.00289693	0.000480181	8.38056e-05	36.3969	ALT
rs10774169	12	516346	2.6e-08	G	A	0.27464	0.00241951	0.000435585	7.1043e-05	30.8537	ALT
rs76118307	11	125443002	8.8e-11	G	A	0.945243	-0.00535642	0.000856838	8.99821e-05	39.0796	ALT
rs72648770	8	55454564	1.4e-09	G	C	0.816914	-0.00309868	0.000503489	8.72125e-05	37.8766	ALT
rs9836030	3	65157937	3e-08	T	C	0.598967	0.00219567	0.000397368	7.03009e-05	30.5314	ALT
rs3731714	2	202060820	7e-11	T	C	0.683613	0.00266668	0.000418476	9.34982e-05	40.6068	ALT
rs11657440	17	79480686	1.1e-32	C	T	0.58242	-0.00458684	0.000395092	0.00031027	134.781	ALT
rs3847263	9	6663449	1.9e-08	C	T	0.490867	-0.00222151	0.0003896	7.48634e-05	32.513	ALT
rs968468	9	132244445	2.2e-09	T	C	0.742577	0.00267346	0.000445405	8.29553e-05	36.0276	ALT
rs72787021	16	72030688	4.4e-09	C	G	0.803602	-0.00288552	0.00049106	7.95038e-05	34.5284	ALT
rs819140	20	32915754	1.6e-19	G	A	0.491357	0.00344061	0.000390736	0.000178513	77.5358	ALT
rs2250127	5	127388844	1.1e-10	A	G	0.752493	0.0028612	0.000451591	9.24291e-05	40.1425	ALT
rs2364368	3	125905080	5.3e-10	T	A	0.582477	-0.00247213	0.000394909	9.02303e-05	39.1874	ALT
rs4503880	18	56084054	4.2e-63	C	T	0.201561	0.00802734	0.000486888	0.000625542	271.821	ALT
rs4951163	1	205023764	2.1e-09	C	T	0.0829088	-0.00421643	0.000704957	8.23705e-05	35.7736	ALT
rs8114057	20	43036452	2e-10	A	G	0.535748	0.00245612	0.00039161	9.05723e-05	39.3359	ALT
rs2963431	5	157970432	4.9e-08	T	C	0.761505	-0.00254442	0.000457338	7.12714e-05	30.9529	ALT
rs74551598	9	117177566	5.9e-22	C	A	0.756143	-0.00424019	0.000454515	0.000200369	87.0306	ALT
rs12946564	17	1963961	1.3e-08	A	G	0.269403	0.00252651	0.000439975	7.5927e-05	32.9749	ALT
rs6688625	1	66161698	7e-13	T	C	0.823499	-0.00369705	0.000509781	0.000121097	52.5946	ALT
rs79124660	10	74683921	2.3e-10	A	G	0.95687	0.0060955	0.000958028	9.32105e-05	40.4818	ALT
rs73288103	17	17511829	7.5e-09	A	G	0.843152	-0.00311407	0.000536955	7.74445e-05	33.634	ALT
rs11938781	4	17924734	5.8e-09	C	T	0.83501	-0.00301555	0.000525905	7.57057e-05	32.8788	ALT
rs9376427	6	139839446	5.6e-09	A	G	0.667071	-0.00237838	0.000413917	7.60232e-05	33.0167	ALT
rs1151626	20	62374219	1.3e-09	C	A	0.0812906	-0.00426017	0.000715004	8.17419e-05	35.5005	ALT
rs28794315	13	33177572	6.8e-13	G	T	0.629675	0.00286868	0.00040519	0.000115409	50.1239	ALT
rs2664139	15	39872583	2.5e-10	C	T	0.70002	-0.00270001	0.000426214	9.24014e-05	40.1304	ALT
rs200379978	2	170606581	2.1e-11	C	T	0.902827	0.00441902	0.000657954	0.000103863	45.1086	ALT
rs2980682	8	6587270	1.8e-15	T	A	0.343664	-0.00325707	0.000410918	0.000144652	62.8264	ALT
rs1551393	8	126631139	4.9e-12	T	A	0.711006	-0.00285132	0.000430541	0.000100986	43.8592	ALT
rs6879279	5	106878792	3.5e-15	C	G	0.846406	0.00424168	0.000541106	0.000141479	61.4482	ALT
rs9820178	3	12511695	2.5e-10	T	C	0.799624	0.0029806	0.000486348	8.64806e-05	37.5587	ALT
rs3794701	16	3730578	7e-10	G	A	0.478811	-0.00241314	0.000391361	8.75417e-05	38.0196	ALT
rs7672435	4	37482779	4e-09	A	T	0.58436	-0.00235838	0.000395469	8.18861e-05	35.5632	ALT
rs6872156	5	172179584	4.4e-08	G	A	0.221492	-0.00255487	0.00047001	6.80357e-05	29.5475	ALT
rs7041363	9	117146043	1.4e-136	G	C	0.511926	0.00957417	0.000391295	0.0013767	598.676	ALT
rs10833712	11	22201007	3.7e-13	G	T	0.422187	-0.00281275	0.000395428	0.000116498	50.5971	ALT
rs60856912	17	65892343	3.7e-17	T	G	0.837398	-0.00448251	0.000529869	0.00016477	71.5655	ALT
rs571174	11	30394949	8.4e-09	C	T	0.689103	-0.0024479	0.000421399	7.7698e-05	33.7441	ALT
rs4782568	16	83980529	4.6e-30	G	C	0.548693	0.0043768	0.000393281	0.000285119	123.853	ALT
rs13062221	3	89778009	2.8e-08	C	T	0.56539	0.00218674	0.000393218	7.12098e-05	30.9261	ALT
rs1960195	13	27713769	3.1e-08	G	A	0.0847245	0.00390048	0.00070025	7.14401e-05	31.0261	ALT
rs251483	3	142703084	2.4e-08	A	G	0.604414	0.00219249	0.000398634	6.96529e-05	30.2499	ALT
rs7306710	12	66376091	1.7e-08	C	T	0.480058	-0.00219213	0.000392086	7.1975e-05	31.2585	ALT
rs17532490	13	41683061	2e-09	A	G	0.914747	0.00408723	0.000700517	7.83845e-05	34.0423	ALT
rs117643180	17	7185779	4.2e-18	A	C	0.974195	-0.0107023	0.00123261	0.000173568	75.3878	ALT
rs7029757	9	132566666	9.6e-16	A	G	0.9053	0.00541139	0.00066738	0.000151373	65.746	ALT
rs140517069	5	130218070	4.7e-08	T	G	0.980609	-0.00779715	0.00141847	6.95736e-05	30.2155	ALT
rs114165349	1	27021913	2.2e-39	C	G	0.976814	-0.0169768	0.00129585	0.00039507	171.633	ALT
rs10420309	19	46150182	4.1e-09	G	A	0.562534	0.00230417	0.000393228	7.90586e-05	34.3351	ALT
rs11621792	14	24871926	4e-19	T	C	0.54696	-0.00364212	0.000393338	0.000197394	85.7383	ALT
rs625899	6	53957588	2.6e-13	C	T	0.305312	0.0031738	0.000424958	0.000128426	55.7783	ALT
rs7018885	9	95892726	9.3e-18	C	T	0.744942	0.0038129	0.00044907	0.000165979	72.0909	ALT
rs13395911	2	233520254	5.1e-53	T	A	0.401301	-0.00611107	0.000399326	0.000539	234.195	ALT
rs13108218	4	3443931	9.2e-15	G	A	0.384528	0.00306848	0.000402831	0.000133594	58.0228	ALT
rs7402977	15	31726824	5.1e-09	A	G	0.732758	0.00259864	0.000442645	7.93578e-05	34.4651	ALT
rs77644333	9	112120508	1.5e-08	G	C	0.826961	0.00295589	0.000518548	7.48185e-05	32.4935	ALT
rs35088884	4	69357050	8.3e-11	C	A	0.344891	0.00259229	0.000412463	9.09496e-05	39.4998	ALT
rs4803373	19	41326426	2.2e-08	G	C	0.409531	-0.00222508	0.00039901	7.16038e-05	31.0972	ALT
rs9788910	16	3114472	1.6e-13	G	C	0.473624	-0.0028759	0.000393353	0.000123076	53.4541	ALT
rs72784008	16	58102550	7.1e-13	A	C	0.748892	0.00324696	0.000453867	0.000117839	51.1793	ALT
rs6684154	1	150981225	1.4e-21	A	C	0.984478	0.0150708	0.0015859	0.000207909	90.3065	ALT
rs554146	19	7962429	1.4e-13	C	A	0.294499	0.00316947	0.000431512	0.000124216	53.9493	ALT
rs682798	5	72416284	3.2e-10	G	A	0.629774	0.00254658	0.000407292	9.00134e-05	39.0932	ALT
rs72623176	2	169834370	9.8e-19	A	G	0.959996	-0.0089019	0.000999082	0.000182779	79.3892	ALT
rs10841520	12	20586395	4e-11	T	C	0.796641	0.00315989	0.000489571	9.59211e-05	41.6592	ALT
rs12484324	22	24296294	1.3e-10	C	T	0.424571	0.00255887	0.000397795	9.52751e-05	41.3786	ALT
rs4976033	5	67714246	1.8e-12	G	A	0.598154	-0.00275662	0.00040137	0.000108608	47.1696	ALT
rs72959041	6	127454893	7.7e-16	A	G	0.950704	-0.00736953	0.0009108	0.000150734	65.4684	ALT
rs55645518	11	5714364	1.9e-09	A	G	0.843807	-0.00316481	0.000542983	7.82226e-05	33.972	ALT
rs8065221	17	76327387	4.9e-08	A	G	0.429656	-0.00213112	0.000399161	6.56348e-05	28.5048	ALT
rs4084164	11	62201458	1.1e-16	G	A	0.39412	0.00326311	0.000403818	0.000150338	65.2965	ALT
rs117630094	16	58159923	9.8e-09	C	T	0.991321	-0.0124416	0.00213695	7.805e-05	33.897	ALT
rs2409752	8	11092685	4.6e-14	G	GT	0.464087	0.00289361	0.000396784	0.000122451	53.1826	ALT
rs141117801	15	90341982	3.7e-22	T	C	0.894118	0.00623748	0.000646463	0.000214329	93.0956	ALT
rs12516167	5	55816691	3.5e-08	C	T	0.961129	0.00562353	0.00102835	6.88572e-05	29.9043	ALT
rs181450148	8	145728434	1.7e-19	A	G	0.985216	-0.0146452	0.00164227	0.00018309	79.5242	ALT
rs71633359	4	88183820	9.8e-97	C	T	0.681642	0.00889967	0.00042711	0.000998798	434.177	ALT
rs12450826	17	27164458	9.6e-11	T	A	0.707087	0.00278982	0.000437777	9.35081e-05	40.6111	ALT
rs61801825	1	161568886	1.3e-22	G	A	0.915211	-0.00698564	0.000706117	0.000225322	97.8717	ALT
rs76172548	1	219647314	3.6e-13	C	A	0.962525	-0.00745169	0.00105543	0.000114774	49.8481	ALT
rs77094191	4	88192252	3e-10	T	C	0.929759	0.00494285	0.000786616	9.09145e-05	39.4846	ALT
rs34992860	11	94068008	1.8e-08	G	T	0.119774	-0.00344934	0.000621992	7.08133e-05	30.7539	ALT
rs75671243	11	94008050	1.2e-22	C	G	0.965005	-0.0105721	0.00109698	0.000213833	92.8802	ALT
rs8141347	22	18143835	2.7e-08	T	C	0.354805	-0.00233946	0.000424947	6.9787e-05	30.3082	ALT
rs5852449	3	124927668	1.8e-14	C	A	0.649747	-0.00322493	0.000426409	0.000131696	57.1987	ALT
rs188247550	19	19396616	8.7e-27	T	C	0.986866	-0.0190293	0.00178384	0.000261977	113.797	ALT
rs372674779	17	18294017	1.9e-08	C	T	0.4235	-0.00226887	0.000412926	6.95165e-05	30.1907	ALT
rs236651	7	75044830	8.5e-11	A	G	0.425627	-0.0026085	0.000412073	9.22649e-05	40.0711	ALT
rs2859660	12	10582294	1.2e-19	T	C	0.160613	0.00493385	0.00055805	0.000179966	78.167	ALT
rs79287178	3	172294500	1e-55	A	G	0.968806	0.0180379	0.00117217	0.000545001	236.804	ALT
rs9907510	17	1605029	1.4e-08	G	A	0.652358	0.002492	0.000432628	7.63971e-05	33.1791	ALT
rs151068477	10	52642516	2.3e-10	T	G	0.991441	-0.0139087	0.00222425	9.00347e-05	39.1024	ALT
rs76895963	12	4384844	4.1e-16	G	T	0.979266	0.0120223	0.00150349	0.000147215	63.9399	ALT
rs562392398	10	101613601	1.3e-35	G	T	0.972056	0.0162604	0.00131215	0.000353496	153.565	ALT
rs111655426	8	145673150	2.1e-37	A	G	0.979969	0.0204484	0.00160131	0.00037536	163.067	ALT
rs62050616	16	70001073	3.2e-08	C	T	0.97244	-0.00830774	0.00147557	7.2989e-05	31.6989	ALT
rs79183860	1	21708196	3.9e-23	A	G	0.98445	-0.00980142	0.000920413	0.000259169	113.399	ALP
rs75059470	1	21846434	3.7e-47	T	C	0.978302	-0.0117174	0.000780331	0.000515187	225.477	ALP
rs17421553	1	21883742	2.4e-143	A	G	0.948356	0.0135049	0.000513807	0.00157682	690.845	ALP
rs149344982	1	21889760	1e-200	A	G	0.98636	0.0871108	0.000981478	0.0176895	7877.36	ALP
rs116068751	1	21946831	1.6e-45	T	C	0.981369	-0.0120396	0.000841856	0.000467336	204.525	ALP
rs12133576	1	93816400	1.8e-15	G	A	0.368657	0.00189551	0.000235733	0.000147785	64.6561	ALP
rs78444298	1	184672098	5.9e-31	A	G	0.980484	0.00938611	0.000829117	0.000292884	128.156	ALP
rs2642438	1	220970028	2.5e-41	G	A	0.297414	-0.00326564	0.000248989	0.000393087	172.018	ALP
rs1260326	2	27730940	1.2e-155	C	T	0.395387	0.00614907	0.000236005	0.00154948	678.851	ALP
rs72809469	2	61336523	8.5e-10	C	T	0.892987	0.00219558	0.000374205	7.86917e-05	34.4253	ALP
rs2706762	2	70488470	8.7e-16	T	C	0.850468	0.00254313	0.000322935	0.000141752	62.0162	ALP
rs6741180	2	113844384	4.2e-30	A	G	0.609504	-0.00265972	0.00023645	0.000289169	126.529	ALP
rs1048013	2	204154552	6.7e-30	T	C	0.444423	-0.00267427	0.000232458	0.000302464	132.349	ALP
rs11928797	3	33457493	1.5e-10	A	C	0.883562	-0.00222094	0.000361489	8.62838e-05	37.7469	ALP
rs16895705	4	17780716	1.4e-08	G	T	0.783354	-0.00151463	0.000281531	6.6163e-05	28.944	ALP
rs7695508	4	111112610	4.3e-22	G	A	0.658333	0.00224364	0.000244367	0.000192673	84.2984	ALP
rs4074793	5	52193125	8e-14	G	A	0.924733	-0.00320933	0.000439843	0.000121693	53.2392	ALP
rs10037512	5	88354675	1.5e-23	C	T	0.530097	-0.00232918	0.000232382	0.000229607	100.461	ALP
rs72801474	5	132444128	1.1e-18	A	G	0.907928	0.00353551	0.000401187	0.000177508	77.662	ALP
rs17714046	5	180661980	1.3e-10	C	T	0.953552	-0.00356848	0.000550512	9.6045e-05	42.0176	ALP
rs4728142	7	128573967	6.5e-14	A	G	0.551843	-0.00171276	0.000233072	0.000123436	54.0021	ALP
rs330089	8	9149612	3.9e-08	C	T	0.90185	0.00224981	0.000388693	7.65823e-05	33.5024	ALP
rs73212812	8	22532279	1.9e-08	A	G	0.969181	0.00339182	0.000670119	5.85625e-05	25.6189	ALP
rs62501971	8	30182929	2.3e-15	G	A	0.788631	0.00221582	0.000282804	0.00014032	61.3898	ALP
rs2272662	8	145639726	6e-70	C	T	0.422533	0.00415092	0.000234474	0.000715932	313.399	ALP
rs6597602	9	136023229	2.4e-12	A	C	0.671485	0.00166143	0.000241695	0.00010801	47.2527	ALP
rs73553519	9	136359599	1e-200	T	C	0.908756	0.0153645	0.000394024	0.00346392	1520.51	ALP
rs603424	10	102075479	3.7e-35	A	G	0.828063	0.00366613	0.000306987	0.000325925	142.618	ALP
rs7901425	10	130888067	6.6e-13	C	T	0.773311	0.00195773	0.000276051	0.000114964	50.295	ALP
rs6421984	11	305619	8.4e-124	C	T	0.486126	-0.00539045	0.000231465	0.0012383	542.347	ALP
rs11601507	11	5701074	3.3e-78	A	C	0.930677	-0.00828498	0.000449149	0.000777227	340.252	ALP
rs7949566	11	126285301	1e-200	A	G	0.577333	-0.00756561	0.000233768	0.00238871	1047.41	ALP
rs10894808	11	134256805	9.3e-26	T	C	0.87283	-0.00353346	0.0003464	0.000237807	104.05	ALP
rs7966590	12	570840	2.7e-162	A	G	0.416591	-0.00626099	0.00023493	0.00162102	710.243	ALP
rs149363012	12	670520	1.8e-26	T	C	0.973592	-0.00735822	0.000721968	0.000237405	103.874	ALP
rs17030285	12	100930213	2.1e-08	G	C	0.86612	-0.00186156	0.000339619	6.8679e-05	30.0447	ALP
rs2393791	12	121423956	1e-200	T	C	0.379307	0.00701934	0.000238876	0.00197004	863.467	ALP
rs34077103	14	24869751	1.6e-11	T	C	0.759393	0.00176106	0.000271954	9.58516e-05	41.933	ALP
rs113670117	14	36099366	3.4e-12	T	C	0.91189	0.00292996	0.000408854	0.000117387	51.3553	ALP
rs28929474	14	94844947	1.1e-71	T	C	0.980155	-0.0143178	0.000833264	0.000674494	295.247	ALP
rs2899472	15	51516055	7e-11	A	C	0.74352	0.00165553	0.000265819	8.86639e-05	38.7882	ALP
rs2043085	15	58680954	1.5e-73	C	T	0.387676	-0.00427233	0.000238326	0.000734093	321.355	ALP
rs34239095	15	89455768	6.9e-20	G	C	0.719312	0.0022989	0.00025793	0.000181569	79.4391	ALP
rs3198697	16	15129940	2.7e-10	T	C	0.591986	0.00142769	0.000235655	8.38999e-05	36.7039	ALP
rs17616063	16	51436882	2.5e-09	G	A	0.92537	-0.00242513	0.000441545	6.89563e-05	30.166	ALP
rs78173576	17	7217099	1.4e-80	G	T	0.963656	-0.0115587	0.000617543	0.000800238	350.333	ALP
rs16940845	17	44116843	3.2e-21	A	C	0.605528	-0.00215716	0.000236902	0.000189508	82.9135	ALP
rs76708468	17	62206299	3.4e-12	C	T	0.961462	0.00421589	0.000600642	0.000112611	49.2658	ALP
rs113408695	17	67060872	4.7e-10	C	T	0.9619	-0.00352204	0.000603744	7.77916e-05	34.0315	ALP
rs4468717	18	3457606	3.1e-12	T	C	0.922229	0.00297186	0.000433625	0.000107366	46.9706	ALP
rs11663201	18	77218855	3.5e-15	A	G	0.68544	0.00197434	0.000250108	0.000142433	62.3142	ALP
rs11554159	19	18285944	4.1e-22	A	G	0.729378	0.0024878	0.000259587	0.000209922	91.8466	ALP
rs58542926	19	19379549	1.7e-134	T	C	0.925249	0.010653	0.000438878	0.0013451	589.188	ALP
rs8102445	19	47637608	7.5e-12	T	G	0.436278	0.00145055	0.000232263	8.91559e-05	39.0035	ALP
rs34952318	20	11177055	4.2e-14	A	G	0.950947	-0.00399424	0.000544375	0.000123056	53.8357	ALP
rs2618566	20	17844684	3.5e-15	T	G	0.339673	0.0018939	0.00024519	0.000136374	59.6632	ALP
rs2143877	20	39092895	2.6e-39	G	A	0.691898	0.00321025	0.000247648	0.000383994	168.037	ALP
rs35665085	22	17625915	8.1e-12	A	G	0.943979	-0.00321261	0.000504776	9.25895e-05	40.5057	ALP
rs3788338	22	23412058	1.2e-13	A	G	0.736948	-0.00180681	0.000263832	0.000107203	46.8995	ALP
rs5751777	22	24267047	1.4e-22	T	C	0.413464	0.00222094	0.000235935	0.000202528	88.6109	ALP
rs5999901	22	36034065	2.4e-09	C	T	0.901595	-0.00235193	0.000390062	8.31053e-05	36.3563	ALP
rs132642	22	36545137	6e-30	T	A	0.16782	-0.00355949	0.000310813	0.00029973	131.152	ALP
rs143724972	12	98882044	6.9e-10	A	G	0.734578	0.00169588	0.000261959	9.58e-05	41.9104	ALP
rs7132100	12	53266499	2.4e-14	G	A	0.373778	-0.00175879	0.000239122	0.000123657	54.0987	ALP
rs4696659	4	151191620	1e-24	C	A	0.685542	0.00246673	0.000249417	0.000223551	97.8113	ALP
rs7502029	17	29590791	7.5e-09	A	T	0.302347	0.0014571	0.000251721	7.65932e-05	33.5072	ALP
rs1441916	4	77201066	7.9e-10	T	A	0.215987	-0.00162785	0.000281239	7.65822e-05	33.5024	ALP
rs869358	20	25374674	2.4e-134	G	A	0.479864	-0.00556485	0.00023222	0.00131106	574.256	ALP
rs2094296	10	96423405	5.7e-15	T	C	0.784893	-0.00212227	0.000281013	0.000130369	57.0357	ALP
rs171448	3	155542081	7.3e-11	A	G	0.745348	0.00160653	0.000265989	8.33869e-05	36.4795	ALP
rs117199990	8	19820916	2.1e-13	T	C	0.899177	0.00277628	0.000383878	0.000119556	52.3044	ALP
rs56091425	10	26233255	1.4e-27	C	G	0.93073	0.00502132	0.000455665	0.000277528	121.435	ALP
rs62193162	2	242268436	8.6e-16	A	T	0.640024	0.00193963	0.000240389	0.000148808	65.1038	ALP
rs4240624	8	9184231	1e-200	A	G	0.0911302	0.0152339	0.000402082	0.0032708	1435.46	ALP
rs78894484	7	1138721	2e-11	G	T	0.761668	-0.00172642	0.000272072	9.20383e-05	40.2646	ALP
rs3822856	6	116316103	1.2e-20	A	C	0.598309	-0.00224391	0.000235114	0.000208184	91.0861	ALP
rs4413892	9	139330158	2.4e-42	A	G	0.71445	-0.0032233	0.000251228	0.000376171	164.613	ALP
rs10158305	1	211813454	4e-21	G	C	0.475568	-0.00215362	0.000228508	0.000203016	88.8246	ALP
rs2073825	9	136132707	1e-200	T	A	0.755164	-0.0116205	0.000264116	0.00440581	1935.79	ALP
rs9843214	3	98540931	4.2e-26	C	T	0.550688	0.00240509	0.000233175	0.000243151	106.389	ALP
rs666727	12	111989658	9.2e-46	T	C	0.796282	0.00407213	0.000287231	0.000459266	200.992	ALP
rs3788533	22	38523246	1.4e-12	G	C	0.466915	-0.00156596	0.000233028	0.000103225	45.1589	ALP
rs2041894	12	107350167	4.6e-24	G	A	0.492333	0.00232753	0.000231844	0.000230347	100.785	ALP
rs4822983	22	29115066	6.5e-19	T	C	0.674696	0.00218337	0.000248603	0.000176299	77.133	ALP
rs498936	11	75454878	2.1e-16	A	T	0.842349	0.00246929	0.000316949	0.000138736	60.6965	ALP
rs174564	11	61588305	2.7e-130	G	A	0.651101	-0.00561405	0.000242602	0.00122269	535.503	ALP
rs2339928	2	24049453	1.2e-08	A	G	0.295955	0.00136296	0.000252593	6.65546e-05	29.1153	ALP
rs75999022	7	107017135	1.1e-25	T	C	0.773475	0.00284435	0.000276986	0.000241007	105.45	ALP
rs764036	19	3755266	5.5e-18	A	T	0.46329	-0.00205399	0.000231651	0.000179694	78.6188	ALP
rs3918253	20	44639511	1e-26	T	C	0.417903	-0.0024335	0.000235489	0.000244061	106.787	ALP
rs1574115	3	121469225	1.3e-10	C	T	0.778593	-0.00175267	0.000279122	9.01273e-05	39.4285	ALP
rs8041523	15	73982556	1.2e-08	T	C	0.575467	-0.0012341	0.000235054	6.30117e-05	27.5653	ALP
rs561778	11	86877666	2.4e-10	T	G	0.687823	-0.00163037	0.000249217	9.78268e-05	42.7972	ALP
rs17710	17	7143994	1.1e-87	T	A	0.86133	0.00656158	0.000334506	0.000878842	384.775	ALP
rs4526605	1	154347467	1.3e-12	T	C	0.845959	0.00216247	0.000315244	0.000107558	47.0549	ALP
rs58973023	13	42959133	1.7e-152	T	A	0.512977	-0.00598007	0.000232457	0.00151062	661.798	ALP
rs4713840	6	35143168	4.5e-22	T	C	0.825912	-0.00296015	0.000306185	0.000213624	93.4669	ALP
rs2682383	3	101110145	8.1e-19	A	T	0.623418	0.00212725	0.000239295	0.000180624	79.0256	ALP
rs807712	6	24294519	1.8e-114	C	G	0.870252	0.00764048	0.000343044	0.00113275	496.066	ALP
rs76669111	10	5245780	1.6e-21	T	G	0.844845	-0.00291036	0.000319576	0.00018956	82.936	ALP
rs13225347	7	72976048	1.7e-33	T	C	0.718122	0.00304909	0.0002575	0.000320428	140.212	ALP
rs78188192	4	100255392	1.9e-12	A	T	0.78103	-0.00211621	0.000280306	0.000130281	56.9968	ALP
rs6460898	7	12252893	6.2e-14	G	A	0.58025	-0.00167583	0.000234461	0.000116775	51.0877	ALP
rs73326585	14	91466259	9.8e-12	T	C	0.855563	-0.002187	0.000330792	9.99143e-05	43.7105	ALP
rs6919004	6	7215541	1.1e-18	T	C	0.553393	0.00189299	0.000231962	0.000152223	66.598	ALP
rs6916024	6	131381579	1.7e-09	A	G	0.624481	-0.00133808	0.000237977	7.2268e-05	31.6149	ALP
rs12263266	10	64848863	8.4e-25	A	G	0.938951	0.00495164	0.000483062	0.000240144	105.073	ALP
rs56276813	1	205730573	1.7e-14	T	G	0.732157	-0.00201918	0.000257075	0.000141011	61.6919	ALP
rs3997520	6	44551487	6.4e-15	G	A	0.524796	-0.00171869	0.000230888	0.000126655	55.4103	ALP
rs224868	5	81738908	3.2e-19	A	G	0.271413	-0.00231136	0.000260533	0.000179893	78.706	ALP
rs1556975	1	177950226	1.7e-14	C	T	0.814163	-0.00220441	0.000292939	0.000129437	56.6276	ALP
rs2244911	2	30839266	6e-13	A	G	0.89604	0.00266819	0.000377952	0.000113918	49.8377	ALP
rs17259459	20	30678552	1.9e-10	T	C	0.726636	0.00165789	0.000260476	9.26018e-05	40.5111	ALP
rs1428967	5	36646915	9.6e-44	G	A	0.764755	-0.00382226	0.00027362	0.000445897	195.138	ALP
rs6822348	4	100053894	8.6e-86	T	A	0.30186	0.00482212	0.000252604	0.000832372	364.413	ALP
rs12414592	10	114042690	2e-28	C	A	0.817553	0.00319705	0.000299498	0.000260424	113.949	ALP
rs7015929	8	126323547	9.6e-12	T	C	0.912196	0.00266197	0.000408543	9.70448e-05	42.455	ALP
rs930900	12	53727545	9.5e-42	C	T	0.310455	-0.00327436	0.000250337	0.000390946	171.081	ALP
rs2728101	4	88974560	1.9e-11	C	T	0.861146	0.00212518	0.000334929	9.203e-05	40.2609	ALP
rs11210918	1	44240533	1.1e-26	A	T	0.57699	0.00238426	0.000230736	0.000244036	106.776	ALP
rs2436854	8	103826037	9.3e-14	A	G	0.73614	0.00192583	0.000262539	0.000122992	53.8079	ALP
rs7429803	3	195956151	6.9e-09	G	C	0.76727	-0.00159672	0.00027433	7.74392e-05	33.8773	ALP
rs11609805	12	57735045	1.6e-12	A	G	0.759074	0.00189684	0.000270751	0.00011219	49.0817	ALP
rs4842841	15	84641125	2.4e-08	A	G	0.778046	-0.00138642	0.00028001	5.60405e-05	24.5155	ALP
rs6822283	4	83218230	2.9e-11	C	T	0.767901	0.00186815	0.000274077	0.000106198	46.4597	ALP
rs7996702	13	111108874	1.6e-34	A	C	0.400339	0.00278531	0.000236913	0.000315875	138.219	ALP
rs2746056	1	40059778	2.5e-24	G	A	0.650974	-0.00236985	0.000239263	0.000224221	98.1044	ALP
rs9302635	16	72144174	3.4e-83	C	T	0.817956	-0.00565172	0.000300398	0.000808536	353.969	ALP
rs17101241	14	103564820	2.2e-21	T	A	0.753064	-0.00247811	0.00026926	0.000193596	84.7024	ALP
rs4788808	16	71615613	1.5e-33	T	C	0.478926	0.00270742	0.000232053	0.000311089	136.124	ALP
rs687339	3	135932359	1e-44	T	C	0.228354	-0.00377204	0.000276141	0.000426372	186.59	ALP
rs2211688	21	34850744	2.2e-08	C	T	0.537956	0.00133199	0.000233584	7.43305e-05	32.5172	ALP
rs3865454	19	41342459	4.5e-102	G	T	0.334396	0.0051952	0.000244539	0.00103073	451.343	ALP
rs4655584	1	66155515	4.1e-30	G	T	0.628994	0.00270502	0.000235996	0.000300251	131.38	ALP
rs9851487	3	11531980	1.7e-10	G	C	0.3733	-0.00147345	0.000239763	8.63282e-05	37.7663	ALP
rs7265084	20	61522825	1.6e-09	A	G	0.657837	-0.00147482	0.000244988	8.28392e-05	36.2399	ALP
rs6467960	7	75627458	1.5e-08	A	G	0.100336	-0.00225075	0.000385774	7.78105e-05	34.0398	ALP
rs6009946	22	51095286	9.5e-10	T	C	0.752723	-0.001558	0.000269305	7.65061e-05	33.4691	ALP
rs61237993	9	34130435	3.8e-16	A	G	0.872322	0.00271179	0.000340673	0.00014483	63.3628	ALP
rs10864088	1	214392881	2.9e-27	A	G	0.297634	0.00264788	0.000249297	0.00025783	112.813	ALP
rs11042106	11	8896083	2.8e-29	C	T	0.844307	-0.00349629	0.000318626	0.00027518	120.407	ALP
rs12270054	11	65322548	3.7e-10	T	C	0.730105	0.00168169	0.000260423	9.53181e-05	41.6995	ALP
rs7860208	9	114699757	2.2e-08	C	T	0.408333	-0.00126941	0.000231213	6.89022e-05	30.1424	ALP
rs1339381	6	81436118	4.9e-08	T	C	0.600092	0.00131526	0.000236064	7.09605e-05	31.0429	ALP
rs28570619	19	33517152	3.8e-43	A	G	0.954786	-0.00721969	0.000556108	0.000385155	168.545	ALP
rs62078384	17	47044463	4.5e-15	T	C	0.477686	-0.00172723	0.000231808	0.000126903	55.519	ALP
rs2836881	21	40466299	3.6e-22	T	G	0.733471	0.00242032	0.000263581	0.000192716	84.317	ALP
rs2278222	5	178581797	5.6e-11	T	C	0.763434	0.00191542	0.000273057	0.000112475	49.2062	ALP
rs11753995	6	160575366	1.1e-08	A	G	0.828857	-0.00168836	0.000306303	6.94514e-05	30.3826	ALP
rs79225028	12	120869983	1.6e-09	G	C	0.895031	-0.00219856	0.000378105	7.72862e-05	33.8104	ALP
rs933574	16	11792700	8.8e-23	C	A	0.520893	-0.00217395	0.000232356	0.000200073	87.5365	ALP
rs2812365	9	34663138	2.7e-09	T	C	0.459458	-0.00131339	0.000228714	7.53794e-05	32.9761	ALP
rs13226357	7	23673881	6.9e-14	G	A	0.736739	-0.00187961	0.000263282	0.0001165	50.9672	ALP
rs2040189	18	13659019	2.2e-13	G	C	0.642584	0.00164099	0.000242762	0.000104445	45.6929	ALP
rs10934243	3	113430239	3.7e-10	A	T	0.660393	0.0015138	0.000244568	8.75756e-05	38.3121	ALP
rs6693447	1	2330190	3.1e-21	G	T	0.537941	-0.00213589	0.000228736	0.00019929	87.194	ALP
rs6469788	8	119952750	3.5e-128	C	A	0.455536	-0.00543394	0.000232664	0.00124541	545.468	ALP
rs9932007	16	53456661	4.1e-15	A	G	0.533766	0.00174963	0.000232707	0.000129211	56.529	ALP
rs995642	2	134854659	9.8e-17	C	T	0.696343	0.00194909	0.000251264	0.000137539	60.1729	ALP
rs2977986	8	71143556	2.1e-18	C	A	0.153617	0.00272133	0.000320906	0.000164369	71.9126	ALP
rs838717	2	234296444	1e-11	A	G	0.433083	0.00151191	0.000233324	9.59787e-05	41.9886	ALP
rs58978223	2	48639995	2.6e-12	A	T	0.68499	0.00155297	0.000249037	8.8888e-05	38.8863	ALP
rs12470621	2	102538268	3.3e-10	C	A	0.579869	-0.00142485	0.000234273	8.45553e-05	36.9906	ALP
rs10832649	11	16622255	2.4e-18	G	A	0.71138	0.00213859	0.000255608	0.00016	70.001	ALP
rs116600817	17	7458795	1.1e-15	G	A	0.725593	-0.00214022	0.000259774	0.000155146	67.8771	ALP
rs77617068	4	37429097	1.4e-16	C	T	0.903228	-0.00316432	0.000392722	0.000148392	64.9215	ALP
rs6898290	5	158513546	1.5e-16	C	T	0.5719	-0.00201993	0.000234541	0.000169529	74.1708	ALP
rs4757060	11	12842990	9.7e-10	A	G	0.423602	0.00128351	0.000234612	6.84151e-05	29.9293	ALP
rs2622360	1	118086756	1.7e-08	C	A	0.71117	-0.00135794	0.000251753	6.65069e-05	29.0944	ALP
rs2298058	13	95248566	6.4e-92	T	C	0.69325	-0.00509063	0.000252124	0.000931094	407.674	ALP
rs2041081	2	199243372	3.6e-36	T	C	0.354562	-0.00299873	0.0002414	0.000352639	154.311	ALP
rs6602909	13	114551993	1.7e-10	C	T	0.672927	-0.00166666	0.000247968	0.000103262	45.1753	ALP
rs903504	17	37829570	2.9e-56	G	C	0.316895	0.00378397	0.000248958	0.000527834	231.016	ALP
rs148702283	16	30652427	2.1e-18	T	C	0.894548	0.00332394	0.000378895	0.000175904	76.9603	ALP
rs3746786	20	16567202	1.7e-12	T	C	0.524172	-0.0015721	0.00023293	0.000104123	45.552	ALP
rs71378928	17	66453305	3.9e-29	G	C	0.218578	0.00304564	0.00028033	0.000269764	118.036	ALP
rs11931182	4	69998379	2.8e-12	G	T	0.50368	0.0016474	0.000231804	0.000115449	50.5073	ALP
rs7916812	10	91098008	8.2e-09	A	G	0.757724	0.00145333	0.000270079	6.61914e-05	28.9564	ALP
rs78134016	19	33855373	2.2e-19	T	C	0.721148	0.00229084	0.000257619	0.000180734	79.0736	ALP
rs2834963	21	36921259	2.4e-15	T	C	0.638523	0.00194455	0.000242658	0.000146781	64.2166	ALP
rs349045	19	44299892	1.3e-10	C	T	0.51993	-0.00146277	0.000231493	9.12684e-05	39.9277	ALP
rs4896621	6	143480185	6.1e-09	T	A	0.51646	-0.00135514	0.000231265	7.8487e-05	34.3357	ALP
rs292171	5	36816693	5.1e-10	T	G	0.701112	0.00153377	0.000253901	8.3414e-05	36.4913	ALP
rs6876106	5	138710030	1.7e-08	A	G	0.709938	0.00135374	0.000256201	6.38212e-05	27.9195	ALP
rs9934839	16	1252259	7.6e-09	G	A	0.47631	-0.00133157	0.000232851	7.4752e-05	32.7017	ALP
rs56188865	1	247606276	1.3e-27	C	T	0.627338	0.00254815	0.000236302	0.000265756	116.282	ALP
rs1077835	15	58723426	6.3e-57	G	A	0.779699	0.00426248	0.000280682	0.000526927	230.618	ALP
rs273965	7	137592016	2.9e-11	C	T	0.388808	-0.00148908	0.000238247	8.92947e-05	39.0642	ALP
rs1883783	1	54890956	1.5e-10	G	T	0.430714	-0.00143219	0.000230086	8.85658e-05	38.7453	ALP
rs2422287	2	64944765	2.8e-11	T	C	0.319496	-0.00156291	0.000247927	9.08373e-05	39.7391	ALP
rs73169671	7	150947689	2.5e-10	A	C	0.887912	0.00224167	0.000368064	8.47897e-05	37.0932	ALP
rs7107757	11	116686288	2.8e-09	C	T	0.160423	-0.0018256	0.000315227	7.66681e-05	33.54	ALP
rs12730935	1	154419892	2.1e-61	A	G	0.592278	0.00378274	0.000232068	0.000607019	265.693	ALP
rs4876611	8	116671848	1.7e-08	G	A	0.280107	-0.00139724	0.000257906	6.70924e-05	29.3506	ALP
rs10787429	10	113949664	1.5e-49	C	T	0.274137	0.00374561	0.000259917	0.000474518	207.67	ALP
rs12531256	7	17281820	4.6e-09	T	C	0.498076	0.00137075	0.000232592	7.93919e-05	34.7316	ALP
rs10464592	7	96230686	7.9e-23	A	G	0.559175	-0.00225254	0.000233895	0.00021198	92.7473	ALP
rs28649699	1	65403954	3.3e-14	A	G	0.862467	-0.00246361	0.00033101	0.000126616	55.3936	ALP
rs7087141	10	93665975	6.6e-09	T	C	0.904133	0.00222975	0.000393461	7.34109e-05	32.1149	ALP
rs1907955	8	18211158	3.6e-08	C	T	0.321443	-0.00132899	0.00024822	6.55277e-05	28.6661	ALP
rs111540166	2	203382692	2.2e-09	T	C	0.768691	0.00164181	0.000274342	8.1867e-05	35.8145	ALP
rs62219537	21	17592547	3.2e-09	A	T	0.567621	-0.00141355	0.000235632	8.22624e-05	35.9875	ALP
rs62292471	3	132429447	1.1e-17	T	C	0.884765	-0.00320364	0.000363584	0.000177453	77.6383	ALP
rs56328339	3	188400557	1e-09	T	C	0.838257	0.00186983	0.000315408	8.03355e-05	35.1445	ALP
rs2058877	12	14609082	7.8e-11	C	G	0.440015	-0.00150526	0.000233647	9.48735e-05	41.505	ALP
rs4352670	6	24604068	1.4e-78	A	C	0.0952606	-0.00721119	0.000393736	0.000766221	335.43	ALP
rs75398587	10	103946480	2.6e-83	G	C	0.931024	0.00865039	0.000457075	0.000818134	358.174	ALP
rs1228479	11	30365566	8.4e-10	T	C	0.347759	0.00142216	0.000242868	7.83801e-05	34.289	ALP
rs28713678	9	98299678	7.7e-13	A	T	0.655799	0.00171456	0.000239576	0.000117072	51.2173	ALP
rs676556	3	107367719	2.7e-08	G	A	0.796897	-0.00163841	0.000288779	7.3581e-05	32.1893	ALP
rs5771222	22	50445704	9.6e-11	C	T	0.504694	0.0013949	0.00023352	8.15617e-05	35.6809	ALP
rs60586860	17	47946055	5.5e-28	T	C	0.96499	-0.00719785	0.000630631	0.000297721	130.273	ALP
rs444985	16	4325875	3.2e-11	G	T	0.74473	-0.00176719	0.0002668	0.000100285	43.8725	ALP
rs7450517	6	53902843	1.5e-17	A	G	0.31073	0.00217403	0.000249714	0.000173242	75.7955	ALP
rs7806524	7	98004997	2.5e-13	T	G	0.526224	0.00166292	0.000232579	0.000116852	51.121	ALP
rs348142	1	42466251	9.4e-10	T	C	0.424442	0.00141139	0.000231126	8.52399e-05	37.2902	ALP
rs12938	1	169660781	1.3e-09	G	A	0.718243	0.00156917	0.000253894	8.73134e-05	38.1973	ALP
rs10897272	11	62199457	7.3e-10	T	C	0.390553	0.00142519	0.000237295	8.24548e-05	36.0717	ALP
rs62396142	6	15530877	6.6e-10	A	G	0.938322	-0.00299839	0.000480339	8.90687e-05	38.9653	ALP
rs1106357	1	21817085	1e-200	T	C	0.546208	0.0101753	0.000229558	0.00447143	1964.75	ALP
rs3810502	20	62599471	2.9e-14	C	G	0.82696	0.00224291	0.000307768	0.000121397	53.1098	ALP
rs565202	2	21297447	1.3e-19	G	A	0.530013	-0.00205992	0.000231616	0.000180788	79.0973	ALP
rs12165570	22	18467767	4e-10	G	A	0.758663	0.00162983	0.000272555	8.17381e-05	35.7581	ALP
rs1966384	10	116627910	2.2e-16	T	G	0.604219	-0.00198536	0.000236865	0.00016058	70.2546	ALP
rs1170178	13	42705808	5.7e-10	C	T	0.104734	0.00225368	0.000380292	8.02784e-05	35.1195	ALP
rs11670625	19	54643500	1.7e-39	A	G	0.874328	-0.00458323	0.000349003	0.000394092	172.458	ALP
rs62509311	8	74907295	7.5e-11	T	A	0.717814	0.00182742	0.000257577	0.000115053	50.3339	ALP
rs76996541	1	22459299	5.1e-29	A	G	0.978529	0.00882051	0.000787142	0.000286972	125.568	ALP
rs4848324	2	114042966	3.6e-11	G	T	0.658257	0.00152295	0.000243798	8.91981e-05	39.022	ALP
rs2587534	1	234849339	5.6e-16	A	G	0.481704	-0.00175188	0.000228852	0.000133944	58.6	ALP
rs12979056	19	17862131	1.9e-09	A	G	0.542117	-0.00131833	0.000232056	7.37758e-05	32.2746	ALP
rs1499279	5	52106278	3.1e-21	G	T	0.958844	0.00526459	0.000585813	0.000184593	80.7624	ALP
rs12120849	1	68062148	4.6e-11	T	C	0.914643	0.00264169	0.000408029	9.58128e-05	41.916	ALP
rs7099526	10	79657705	6.9e-34	G	C	0.692229	-0.00300337	0.000251226	0.00032661	142.918	ALP
rs648116	11	114030756	6.3e-09	C	T	0.678051	0.00149749	0.000247967	8.33657e-05	36.4702	ALP
rs453639	6	132049657	2.7e-13	A	C	0.358867	-0.00171983	0.00024116	0.00011625	50.8579	ALP
rs180029	1	109633973	2.9e-24	T	C	0.830731	0.00293736	0.000304817	0.00021224	92.8611	ALP
rs13202921	6	41687366	1.1e-09	C	T	0.659324	-0.00144167	0.00024384	7.99044e-05	34.9558	ALP
rs3785794	17	7005915	3.5e-39	A	G	0.925869	0.00558794	0.000441637	0.000365845	160.092	ALP
rs4233949	2	54659707	1.2e-28	G	C	0.394889	0.00260083	0.000237146	0.000274888	120.279	ALP
rs11130349	3	53213970	4.6e-11	T	C	0.227334	0.00182175	0.000276709	9.90767e-05	43.344	ALP
rs11152071	18	56087417	5.7e-35	C	T	0.242923	0.00322162	0.000271857	0.000320931	140.432	ALP
rs189174	3	119818585	2.3e-19	C	G	0.661716	-0.00215722	0.000245791	0.000176061	77.0291	ALP
rs12208357	6	160543148	6.6e-16	T	C	0.929877	-0.00353361	0.000453363	0.000138857	60.7496	ALP
rs9888986	16	68297228	7.4e-20	A	G	0.897728	-0.00348812	0.000384275	0.000188322	82.3942	ALP
rs117068593	14	93118229	1.1e-25	T	C	0.810387	0.00298123	0.000297017	0.000230256	100.746	ALP
rs78060698	19	5832773	1.2e-15	A	G	0.958119	-0.00443643	0.000577375	0.000134951	59.0404	ALP
rs10888230	20	60729040	7e-11	C	T	0.211688	-0.00181445	0.000285124	9.2569e-05	40.4968	ALP
rs1021956	4	148979174	1.8e-43	T	G	0.184164	-0.00417562	0.000299811	0.000443239	193.975	ALP
rs117369509	18	55091500	5.1e-10	G	A	0.936813	0.00305477	0.000477646	9.34948e-05	40.9018	ALP
rs17435276	8	38033004	4.8e-08	C	A	0.718044	0.00146411	0.000257993	7.36178e-05	32.2055	ALP
rs11540050	7	44240664	1.9e-12	T	G	0.949986	0.0037062	0.000533388	0.000110359	48.2802	ALP
rs2670834	17	72447975	2.8e-14	C	G	0.0682595	0.00334144	0.000459462	0.000120892	52.8891	ALP
rs72793726	5	122964246	2.8e-08	A	C	0.854593	0.0016848	0.000329594	5.97304e-05	26.1298	ALP
rs10430891	11	16362933	2.4e-18	C	T	0.787589	0.00238682	0.000283444	0.000162076	70.9092	ALP
rs67234429	10	120475045	1.3e-10	G	A	0.676657	-0.00164118	0.000247955	0.00010014	43.8091	ALP
rs17721822	20	6469596	3.5e-12	A	G	0.639929	0.00171622	0.000242606	0.000114387	50.0427	ALP
rs36654	19	54667748	2.1e-52	A	G	0.671134	-0.00368597	0.000246969	0.000508957	222.749	ALP
rs11190583	10	102252015	1.1e-20	G	C	0.775577	-0.00255633	0.000277841	0.000193482	84.6524	ALP
rs10434761	5	115160053	2.2e-14	A	G	0.85433	-0.00251522	0.000330158	0.000132658	58.0372	ALP
rs113128214	6	23921098	6.1e-12	A	G	0.921369	-0.00305739	0.000430392	0.000115347	50.4628	ALP
rs10995445	10	64874754	1e-200	T	A	0.527734	-0.00887477	0.000232827	0.00331048	1452.93	ALP
rs2278094	12	29534492	2.8e-10	A	G	0.435399	0.00135732	0.000234498	7.65837e-05	33.503	ALP
rs7802331	7	17994975	4.4e-08	G	C	0.496894	-0.00116333	0.000232833	5.70657e-05	24.964	ALP
rs4414647	2	181882742	2.1e-16	G	A	0.613463	-0.00198514	0.000238436	0.000158436	69.3165	ALP
rs7302344	12	26488182	2.4e-16	G	A	0.733533	0.00214775	0.000262886	0.000152563	66.7468	ALP
rs350832	19	4069426	9.3e-14	A	G	0.229029	-0.0021056	0.000276282	0.000132762	58.0824	ALP
rs79158370	9	136182159	1e-200	A	G	0.908971	0.0181878	0.000395901	0.00480154	2110.5	ALP
rs10201242	2	158464849	3.3e-16	A	G	0.926299	0.00357545	0.000443103	0.000148823	65.1104	ALP
rs816680	9	98566393	5.5e-12	C	T	0.313876	0.00163735	0.000246122	0.000101163	44.2568	ALP
rs34848455	2	43860614	1.8e-12	G	T	0.589144	0.0016392	0.00023838	0.000108084	47.2849	ALP
rs1049466	10	103922063	1.2e-10	C	G	0.949804	-0.00335679	0.000531491	9.11802e-05	39.8891	ALP
rs140200746	9	104347086	2.6e-20	T	C	0.989927	0.0105866	0.00114344	0.000195923	85.7204	ALP
rs376147569	17	16182027	4.8e-08	CA	C	0.493753	-0.00124001	0.000232774	6.48689e-05	28.3778	ALP
rs66649041	1	93274885	6.9e-10	T	C	0.734644	0.00154993	0.000259179	8.17471e-05	35.7621	ALP
rs4575545	16	79755446	6e-114	A	G	0.693762	-0.00570906	0.000252655	0.00116587	510.589	ALP
rs35267807	10	46202429	1.2e-20	C	G	0.694846	0.00231485	0.000252048	0.000192788	84.3485	ALP
rs2299142	7	42061523	1.4e-11	T	C	0.570494	-0.00152348	0.000235283	9.58372e-05	41.9267	ALP
rs73027292	3	12492062	2.2e-08	A	G	0.884189	-0.00188489	0.000363262	6.15444e-05	26.9234	ALP
rs79554492	6	24458296	4.2e-138	A	G	0.859	0.00821717	0.000332384	0.00139522	611.17	ALP
rs904801	16	88517105	2.4e-08	A	G	0.728706	-0.00143692	0.000261656	6.89378e-05	30.1579	ALP
rs2776288	21	37818871	2.5e-13	G	A	0.626152	0.00164938	0.000241537	0.000106589	46.6307	ALP
rs12655885	5	68422637	1.9e-14	T	A	0.573954	0.00179627	0.000235672	0.000132786	58.0932	ALP
rs2012627	14	75443103	1.3e-16	A	G	0.465764	0.00193745	0.000233858	0.000156882	68.6364	ALP
rs71405688	15	90743886	1.2e-16	T	C	0.880809	-0.00277863	0.00035989	0.000136253	59.6101	ALP
rs605642	9	135880469	1.9e-08	A	C	0.418201	-0.00130899	0.000231197	7.32757e-05	32.0558	ALP
rs13149040	4	16054223	1.3e-09	T	C	0.448487	-0.00132967	0.000234247	7.36531e-05	32.2209	ALP
rs798727	4	1685137	4.7e-08	T	C	0.190135	-0.00158379	0.000296102	6.53985e-05	28.6095	ALP
rs556587401	9	19389084	4.2e-08	A	G	0.864815	-0.0019043	0.000334245	7.4198e-05	32.4593	ALP
rs6573778	14	24872209	1.4e-54	C	T	0.481443	-0.00358976	0.000233519	0.000539927	236.311	ALP
rs6564719	16	79977386	3.9e-11	T	A	0.213358	-0.00185567	0.000284833	9.70202e-05	42.4443	ALP
rs7855852	9	124012631	9.8e-12	C	T	0.538378	0.00144857	0.000229348	9.1187e-05	39.8921	ALP
rs252761	5	77380723	2.5e-13	T	G	0.412075	-0.00163263	0.000236702	0.000108745	47.574	ALP
rs10824742	10	81077117	4.6e-11	G	A	0.516367	-0.0015571	0.00023276	0.000102295	44.7522	ALP
rs2460383	2	135014126	6.9e-38	C	T	0.229999	0.00356066	0.00027578	0.000380937	166.699	ALP
rs13109814	4	129089444	8e-15	T	A	0.621128	-0.0018809	0.000240585	0.000139707	61.1213	ALP
rs61538297	4	99901557	8.5e-45	T	TTTTTCTTTTCTTTTC	0.332511	0.0033317	0.000247766	0.000413192	180.82	ALP
rs2290361	7	134555127	2.1e-17	T	G	0.574386	0.00192662	0.000235454	0.000153037	66.9542	ALP
rs17429745	4	106038169	2.5e-23	T	G	0.688824	0.00238422	0.000251495	0.000205413	89.8736	ALP
rs115946508	7	150497496	5.4e-16	A	C	0.888559	0.00310455	0.000370478	0.000160504	70.2216	ALP
rs72660309	1	21919370	1e-200	G	A	0.942427	0.0275479	0.000491827	0.00712086	3137.26	ALP
rs77945361	4	154254534	9.5e-14	A	G	0.855081	0.00247994	0.000331466	0.000127948	55.9761	ALP
rs12277152	11	296255	1.1e-68	A	G	0.951161	-0.00923161	0.000539728	0.000668341	292.552	ALP
rs7615651	3	5257981	2.7e-11	A	T	0.829376	-0.00210367	0.000310243	0.000105097	45.9779	ALP
rs4748509	10	18972804	2.7e-09	A	G	0.628599	0.00138342	0.000240878	7.53988e-05	32.9846	ALP
rs251487	3	142709233	2.7e-12	A	C	0.407121	0.00162157	0.000237091	0.000106925	46.7777	ALP
rs4471106	9	5629133	2.5e-64	A	G	0.713721	-0.00423401	0.000253279	0.000638427	279.45	ALP
rs665632	13	43106514	2.1e-49	C	T	0.813074	-0.00433042	0.000299842	0.000476597	208.58	ALP
rs2161037	2	169893419	2.7e-92	A	G	0.454342	0.00467197	0.000233731	0.000912545	399.545	ALP
rs2239222	14	73011885	9.8e-40	G	A	0.65018	0.00308358	0.000245159	0.000361527	158.202	ALP
rs1609829	1	180909061	2e-18	C	T	0.296461	-0.00215456	0.000251105	0.000168274	73.6215	ALP
rs884205	18	60054857	2e-73	C	A	0.252135	0.00487393	0.00026963	0.000746417	326.753	ALP
rs13013390	2	192126727	4.6e-22	G	A	0.670529	-0.0023429	0.000247521	0.000204775	89.5945	ALP
rs141866277	15	43950699	6.7e-34	T	A	0.975803	0.0089349	0.000760767	0.000315226	137.935	ALP
rs6542680	2	3640142	2.5e-23	T	C	0.180114	0.00291662	0.000303015	0.00021175	92.6466	ALP
rs607407	1	234769499	3e-21	A	C	0.327263	-0.00230942	0.000245056	0.000202988	88.8123	ALP
rs10963680	9	18629283	3.2e-11	A	G	0.756512	-0.00190278	0.000266336	0.000116668	51.0406	ALP
rs1276121	14	70399301	3.2e-09	A	G	0.545417	-0.00140663	0.000234952	8.19312e-05	35.8426	ALP
rs11217000	11	118604984	2.2e-33	G	A	0.783495	0.00376724	0.000283213	0.000404323	176.937	ALP
rs6008845	22	46525357	2.1e-09	C	T	0.591858	-0.00145069	0.000238983	8.42291e-05	36.8479	ALP
rs35946082	4	88009328	9.4e-11	G	A	0.941957	-0.00295993	0.000500068	8.00854e-05	35.0351	ALP
rs6973667	7	38152863	1.9e-08	G	A	0.665202	0.001366	0.000247659	6.95419e-05	30.4222	ALP
rs114044129	1	21862308	2.1e-129	T	G	0.981453	-0.0206258	0.000850901	0.00134142	587.573	ALP
rs7870467	9	4789360	4.5e-08	G	A	0.885149	-0.0019067	0.000358813	6.45482e-05	28.2375	ALP
rs7998010	13	22810615	1.3e-10	G	A	0.664021	-0.00152134	0.00024808	8.59637e-05	37.6069	ALP
rs111632154	4	1012300	8.4e-12	C	T	0.952507	-0.00354998	0.000549796	9.52995e-05	41.6914	ALP
rs11930692	4	128923001	4.5e-11	G	GT	0.378093	0.00162974	0.000241057	0.000104481	45.7083	ALP
rs1544283	10	65793870	3.8e-09	T	G	0.96197	-0.00354437	0.000607053	7.79246e-05	34.0897	ALP
rs1762486	1	107627697	1.3e-10	A	G	0.341967	0.00150968	0.000243107	8.81495e-05	38.5632	ALP
rs2191030	3	45910946	5.6e-17	C	T	0.227359	0.00216619	0.000279541	0.000137254	60.0482	ALP
rs10932194	2	208330430	4.3e-10	G	A	0.605755	-0.00149226	0.000238589	8.94196e-05	39.1189	ALP
rs2183745	9	104219175	1.5e-133	A	T	0.3247	0.00595581	0.000245243	0.00134644	589.775	ALP
rs11062672	12	490163	5.8e-21	A	AT	0.253264	-0.00242358	0.000269389	0.000184994	80.9381	ALP
rs28601761	8	126500031	1e-200	G	C	0.581029	0.0082225	0.000236938	0.00274554	1204.3	ALP
rs12281495	11	348460	3.3e-15	C	T	0.563149	0.00176675	0.00023563	0.000128504	56.2195	ALP
rs13263207	8	9059247	1.2e-32	A	C	0.272813	0.00315233	0.000260015	0.000335895	146.982	ALP
rs34467936	11	47915299	6.9e-13	G	A	0.638612	0.00172315	0.000242272	0.000115631	50.5869	ALP
rs114639894	6	23982256	7.6e-09	A	G	0.991449	0.00723639	0.00126087	7.52929e-05	32.9383	ALP
rs28663273	11	128668938	3e-08	T	A	0.630501	-0.00129768	0.000242184	6.56295e-05	28.7106	ALP
rs577721086	6	127440047	4.2e-12	C	T	0.950324	0.00336638	0.000537396	8.96978e-05	39.2406	ALP
rs149661872	19	45355288	8.5e-11	T	C	0.989448	0.00757158	0.00114176	0.000100522	43.9766	ALP
rs34517439	1	78450517	7.4e-15	A	C	0.877683	-0.00273842	0.000352912	0.000137623	60.2095	ALP
rs2919872	2	88428571	1.4e-26	T	C	0.55918	0.00250216	0.000235417	0.000258182	112.967	ALP
rs11065593	12	121931654	3.5e-08	A	T	0.899232	-0.00215004	0.000390476	6.93039e-05	30.3181	ALP
rs8048601	16	28267756	1.5e-10	G	C	0.256762	-0.00165488	0.00026849	8.68405e-05	37.9905	ALP
rs9611177	22	39840130	1.2e-27	T	C	0.556599	0.00262131	0.00023769	0.000277957	121.622	ALP
rs35322910	14	73281466	4.1e-10	T	C	0.783275	-0.00174462	0.000285492	8.53611e-05	37.3432	ALP
rs9565082	13	74737625	7.8e-27	G	C	0.469188	-0.00246688	0.000235144	0.000251537	110.059	ALP
rs4122238	16	55856717	1.1e-13	G	A	0.148946	-0.00234723	0.000329278	0.00011615	50.8141	ALP
rs990211	3	48721040	5e-18	G	A	0.195285	-0.00248484	0.00029652	0.00016051	70.2242	ALP
rs112905931	1	896271	4.6e-11	T	C	0.356771	-0.00152735	0.000241898	9.1129e-05	39.8667	ALP
rs13006699	2	171867152	4e-14	G	A	0.732317	-0.00192496	0.000264514	0.000121053	52.9595	ALP
rs67358277	11	126251650	5.5e-80	G	A	0.849148	0.00607334	0.000327376	0.000786146	344.159	ALP
rs10151930	14	92555661	1.5e-08	T	C	0.765164	0.00146581	0.000279224	6.2995e-05	27.558	ALP
rs72837682	17	7063650	1e-200	C	T	0.797074	-0.0118568	0.000292107	0.00375234	1647.59	ALP
rs146496844	20	39267671	2.5e-12	A	G	0.984991	-0.00648729	0.000970106	0.000102218	44.7184	ALP
rs11726170	4	38393275	2.8e-08	T	C	0.878333	-0.00196117	0.000360224	6.77547e-05	29.6403	ALP
rs6910479	6	158414940	8.9e-13	C	T	0.690469	-0.00170438	0.000253538	0.000103296	45.1903	ALP
rs111878400	20	56100412	1.5e-14	A	G	0.954397	-0.00430137	0.000566295	0.000131873	57.6934	ALP
rs17746378	4	5751826	5.3e-09	A	T	0.651008	-0.0013211	0.000247416	6.51735e-05	28.5111	ALP
rs75416242	2	47132469	8.6e-09	A	T	0.9306	-0.00247428	0.000462405	6.54497e-05	28.6319	ALP
rs147667955	3	12450838	4.5e-29	T	C	0.992568	0.0144902	0.00137005	0.000255652	111.86	ALP
rs61909599	12	4675661	3.5e-18	C	G	0.892707	0.00316469	0.000381849	0.000156998	68.6874	ALP
rs72840073	6	2678057	8.7e-10	C	T	0.743054	0.00163506	0.000268352	8.48603e-05	37.1241	ALP
rs9926191	16	2210452	1.4e-34	G	A	0.929155	0.00548558	0.000460334	0.00032452	142.003	ALP
rs853774	2	169813396	5.8e-25	A	G	0.662733	-0.00240498	0.000249198	0.000212875	93.1391	ALP
rs77795767	6	109640901	2.4e-10	C	T	0.698722	0.0016299	0.000256832	9.20592e-05	40.2737	ALP
rs56009005	9	13257031	5.5e-09	A	G	0.927212	0.00252772	0.000447224	7.3023e-05	31.9452	ALP
rs41282145	9	104249507	5.2e-73	A	T	0.97754	-0.013449	0.000786922	0.000667283	292.089	ALP
rs35106244	19	49203829	1e-200	T	C	0.537698	0.0131997	0.000238622	0.00694646	3059.89	ALP
rs573322136	20	3212223	3.8e-08	T	A	0.772584	0.00158883	0.000284621	7.12317e-05	31.1615	ALP
rs140292667	7	126949470	1.4e-08	A	G	0.981975	-0.00493907	0.000893625	6.98285e-05	30.5476	ALP
rs62621812	7	127015083	1.3e-52	A	G	0.979683	0.0127821	0.000845286	0.000522461	228.663	ALP
rs9348638	6	24502177	1e-200	G	A	0.702782	-0.0102705	0.000259258	0.00357476	1569.34	ALP
rs13267392	8	145245647	1.4e-08	T	C	0.720447	0.0015074	0.000264017	7.45151e-05	32.598	ALP
rs75663481	14	75787011	2.6e-24	G	A	0.711144	-0.0025352	0.000264372	0.000210177	91.9584	ALP
rs139426948	1	22705416	1.5e-08	C	G	0.967192	0.00384715	0.000659993	7.76693e-05	33.978	ALP
rs72791557	16	83973783	2.7e-14	C	A	0.725016	0.00191742	0.000268194	0.000116834	51.1134	ALP
rs1943981	18	47169815	8.7e-17	T	A	0.19877	0.00253006	0.00030287	0.000159501	69.7826	ALP
rs6510807	19	4347573	9.2e-09	T	C	0.541249	-0.00132269	0.000239865	6.95081e-05	30.4075	ALP
rs137889947	12	123965881	4e-09	T	C	0.976615	-0.00460533	0.000794356	7.68318e-05	33.6116	ALP
rs10716631	2	219138170	2.5e-18	G	T	0.463748	0.00207655	0.000240629	0.000170215	74.4709	ALP
rs62644890	17	27662064	8.4e-12	G	A	0.823901	0.00204678	0.000316268	9.57357e-05	41.8822	ALP
rs13245728	7	65590252	7.4e-10	G	C	0.411896	0.00149476	0.000245594	8.46748e-05	37.0429	ALP
rs201570289	8	8298648	2.2e-17	AAC	A	0.850788	-0.00287957	0.00033764	0.000166249	72.7353	ALP
rs113479946	12	69702242	4.1e-08	G	A	0.926874	0.00252972	0.000463467	6.81022e-05	29.7924	ALP
rs9604045	13	113927208	1.5e-09	T	G	0.747013	0.00171591	0.000278567	8.67312e-05	37.9427	ALP
rs28441180	15	96714019	7.1e-10	A	G	0.490363	-0.00138664	0.000243025	7.44178e-05	32.5554	ALP
rs188247550	19	19396616	1.2e-30	T	C	0.986868	0.0116629	0.00105933	0.000277022	121.213	ALP
rs12948283	17	1622850	2.7e-39	C	G	0.701036	0.00346399	0.000264773	0.000391128	171.161	ALP
rs539657009	1	161628456	1.3e-17	T	C	0.871254	-0.00298899	0.000353061	0.000163818	71.6717	ALP
rs7950422	11	102107745	9.9e-12	A	G	0.679025	0.001754	0.0002596	0.000104349	45.6507	ALP
rs138106551	1	21925410	2.3e-11	A	G	0.995265	0.0103114	0.00172135	8.20247e-05	35.8835	ALP
rs189965479	9	135616100	9e-09	T	C	0.95386	-0.003172	0.00057125	7.04801e-05	30.8327	ALP
rs34707604	4	69491456	1.1e-49	C	T	0.740519	0.00400732	0.000278856	0.000471875	206.512	ALP
rs76703526	1	1672715	5.6e-11	T	C	0.609757	0.00162071	0.00024832	9.73707e-05	42.5976	ALP
rs5112	19	45430280	6.8e-189	G	C	0.466651	0.00720895	0.000247898	0.00192949	845.66	ALP
rs12334083	7	152232671	1.9e-09	T	A	0.498987	-0.00136742	0.000250371	6.81851e-05	29.8287	ALP
rs78743321	9	5609093	1.3e-11	TAA	T	0.802082	-0.00210685	0.000308904	0.00010633	46.5177	ALP
rs146674238	4	69312382	2.1e-19	T	A	0.984712	0.00910578	0.00103189	0.000177981	77.8692	ALP
rs2244097	2	109272774	3.2e-12	G	T	0.269919	-0.0019514	0.000285323	0.000106919	46.7754	ALP
rs1043463	2	32843295	3e-12	T	A	0.367249	-0.00171193	0.000264275	9.59183e-05	41.9622	ALP
rs12128206	1	21980091	1.2e-80	T	C	0.953908	-0.0120272	0.000631088	0.000829607	363.201	ALP
rs151294127	13	43015248	7.5e-17	A	G	0.597599	0.0023192	0.000286622	0.00014965	65.472	ALP
rs2473261	1	22542340	1e-09	A	C	0.0141739	-0.00722704	0.00120174	8.26699e-05	36.1658	ALP
rs28469033	1	919127	1.6e-09	C	T	0.770169	-0.00358539	0.000607589	7.96424e-05	34.8218	GGT
rs72646048	1	2723193	2.4e-15	T	G	0.959546	-0.0102257	0.00129223	0.000143209	62.6188	GGT
rs17360994	1	27278573	2.1e-16	C	T	0.920195	0.00733189	0.000943246	0.000138181	60.4199	GGT
rs10797067	1	154237638	9.9e-10	T	G	0.632881	-0.0030546	0.000530475	7.58354e-05	33.1571	GGT
rs4951232	1	205469151	1.5e-10	T	C	0.959153	-0.00842409	0.00129069	9.74284e-05	42.5991	GGT
rs62114506	2	242793	3.1e-16	C	G	0.737602	-0.00468227	0.000581955	0.000148046	64.734	GGT
rs1260326	2	27730940	1.9e-162	C	T	0.395393	0.014005	0.000524151	0.00163031	713.923	GGT
rs11126472	2	75720372	5e-13	T	C	0.952526	0.00873673	0.00122987	0.000115413	50.4635	GGT
rs17050272	2	121306440	1.5e-19	A	G	0.590419	-0.004522	0.000521235	0.000172125	75.2648	GGT
rs1862069	2	169933741	1.3e-27	A	G	0.460326	-0.00545753	0.00051458	0.000257218	112.482	GGT
rs35530564	2	192112050	4.5e-87	G	T	0.67649	-0.0106301	0.00054761	0.00086116	376.817	GGT
rs62193221	2	242354632	5.5e-10	C	T	0.837563	0.00411005	0.000693834	8.02554e-05	35.0898	GGT
rs13088318	3	101242751	2e-10	G	A	0.662974	0.00337986	0.000543742	8.83688e-05	38.6376	GGT
rs11708118	3	160110255	3.1e-35	A	G	0.738293	-0.00703864	0.000586702	0.000329098	143.926	GGT
rs1229984	4	100239319	1.9e-14	C	T	0.0264666	-0.012214	0.0016237	0.000129412	56.5851	GGT
rs13107325	4	103188709	8e-14	T	C	0.925031	0.00710285	0.000976353	0.000121039	52.9236	GGT
rs4835265	4	146821410	1e-200	A	C	0.84187	-0.0283533	0.000703694	0.00369961	1623.44	GGT
rs6866323	5	17102362	4.1e-11	T	C	0.668323	-0.00341346	0.000545673	8.94977e-05	39.1312	GGT
rs4074793	5	52193125	1.6e-92	G	A	0.924727	-0.0193879	0.000974766	0.000904053	395.602	GGT
rs27750	5	106814090	3.1e-12	C	T	0.366322	0.00369804	0.000533399	0.00010993	48.0659	GGT
rs634501	5	180218668	5.9e-12	G	A	0.265654	0.0040136	0.000583377	0.000108255	47.3334	GGT
rs201336	6	21048124	9e-09	G	A	0.809941	0.00358757	0.000654448	6.873e-05	30.0503	GGT
rs12190285	6	21924326	2.4e-71	G	T	0.705234	0.00996516	0.000563964	0.000713644	312.222	GGT
rs12202204	6	126686407	1.1e-11	G	A	0.686199	-0.00358751	0.000554497	9.57353e-05	41.8587	GGT
rs17710008	6	153043035	4.2e-22	A	G	0.816151	-0.00635293	0.000665208	0.000208578	91.2076	GGT
rs662138	6	160564476	1.1e-12	G	C	0.813776	0.0048624	0.000660294	0.000124022	54.2281	GGT
rs4719925	7	28188995	4e-08	G	A	0.915691	-0.00488966	0.000925812	6.37984e-05	27.8939	GGT
rs2908290	7	44216137	8.4e-12	A	G	0.628428	-0.00366916	0.000531387	0.000109041	47.6771	GGT
rs445	7	92408370	2.6e-20	T	C	0.903808	-0.007907	0.000872026	0.000188022	82.2172	GGT
rs34372369	7	143092269	3.9e-27	A	G	0.948243	-0.0119811	0.00116067	0.000243667	106.555	GGT
rs6988325	8	10591801	6.3e-12	A	T	0.743919	0.00404042	0.000589786	0.000107335	46.9312	GGT
rs13283282	9	131465481	5.3e-59	G	C	0.853806	0.0114186	0.000728845	0.000561096	245.445	GGT
rs1832007	10	5254847	6.8e-10	G	A	0.846251	-0.00462991	0.000712373	9.66082e-05	42.2404	GGT
rs17216177	10	101603522	5.5e-47	C	T	0.942578	0.0153846	0.00110503	0.000443157	193.831	GGT
rs7094463	10	114711983	8.7e-10	G	A	0.466678	-0.00319508	0.00051549	8.78639e-05	38.4168	GGT
rs7396383	11	1018374	4.4e-10	A	T	0.242587	-0.00377373	0.000600133	9.04343e-05	39.5407	GGT
rs17358295	11	34653771	4.8e-36	G	T	0.89411	0.0101509	0.000836724	0.00033653	147.178	GGT
rs7130588	11	76270683	4.4e-09	G	A	0.638068	0.00314286	0.000535224	7.88625e-05	34.4808	GGT
rs34691116	12	21027327	1.5e-60	T	C	0.852745	-0.0116502	0.000721993	0.000595207	260.375	GGT
rs7133528	12	53275334	5.4e-17	C	T	0.342027	0.00453257	0.000540544	0.000160799	70.3113	GGT
rs7314285	12	111522026	5.6e-45	G	T	0.931599	-0.0141774	0.0010154	0.000445709	194.947	GGT
rs11620388	13	28501598	2.1e-11	G	A	0.874894	-0.0051292	0.000778396	9.93072e-05	43.4206	GGT
rs73220641	13	73634051	6.3e-11	T	C	0.678851	0.00345799	0.000552128	8.97129e-05	39.2253	GGT
rs66500342	13	110937565	3.7e-22	A	G	0.799347	0.00608454	0.000644549	0.000203789	89.1131	GGT
rs2302588	14	73404752	5.7e-14	C	G	0.897457	-0.00596928	0.000845885	0.000113893	49.7988	GGT
rs8041057	15	40330629	6.6e-16	T	C	0.286546	0.00453004	0.000569361	0.000144774	63.3033	GGT
rs339969	15	60883281	1.6e-197	A	C	0.386089	-0.0156667	0.000527968	0.00200998	880.517	GGT
rs8023580	15	96708291	1.5e-20	C	T	0.722819	-0.00517295	0.000576003	0.000184447	80.6538	GGT
rs6565191	16	30546488	3.4e-28	A	G	0.597569	-0.00566501	0.000527311	0.000263924	115.416	GGT
rs10521222	16	51158710	5.3e-22	T	C	0.951575	-0.0112271	0.00119975	0.000200259	87.5693	GGT
rs80307327	16	53258019	3.1e-08	T	G	0.989354	0.0134595	0.00250895	6.5822e-05	28.7787	GGT
rs871841	17	8216468	1.2e-12	C	T	0.50196	-0.00352717	0.00051544	0.000107097	46.8268	GGT
rs9913711	17	70098161	4e-40	C	G	0.331155	-0.00713621	0.00054728	0.000388752	170.026	GGT
rs123698	19	807442	7e-53	C	G	0.395884	-0.00796644	0.000525955	0.000524481	229.419	GGT
rs7247349	19	33887160	2.6e-51	C	A	0.502922	0.00779527	0.000514466	0.000524864	229.587	GGT
rs1800961	20	43042364	2.1e-23	T	C	0.968994	-0.014741	0.00148615	0.000224987	98.3845	GGT
rs8083691	18	19607389	1.6e-20	A	G	0.946378	-0.0104581	0.00114339	0.00019132	83.6594	GGT
rs10104003	8	55422440	3.5e-51	T	C	0.792037	-0.00943682	0.000633747	0.000506903	221.726	GGT
rs6771416	3	124339527	1.7e-28	A	G	0.51251	0.00569836	0.000513634	0.000281446	123.081	GGT
rs4351283	6	130374711	2.1e-19	C	T	0.326983	-0.00479192	0.000547691	0.000175064	76.5501	GGT
rs4921913	8	18272377	4.8e-19	T	C	0.220467	0.0053017	0.00062025	0.00016709	73.0625	GGT
rs13234378	7	73026151	2.7e-107	T	A	0.871808	0.0165045	0.000767931	0.00105543	461.911	GGT
rs66782572	3	52567617	4.8e-15	G	A	0.463079	0.00403827	0.000515536	0.000140326	61.3579	GGT
rs1002436	1	89146852	1.1e-52	G	A	0.434721	-0.0077642	0.000514735	0.000520147	227.522	GGT
rs2954022	8	126482621	4e-65	A	C	0.534868	0.00893439	0.000515929	0.000685453	299.88	GGT
rs76967117	6	34603691	2.1e-26	A	G	0.885245	0.00830717	0.0008078	0.000241835	105.754	GGT
rs67257650	15	73979507	6.2e-70	T	C	0.575509	-0.00905262	0.000520902	0.000690339	302.019	GGT
rs9754514	22	18441813	1e-200	A	G	0.761462	0.0185542	0.000599234	0.00218809	958.715	GGT
rs1967280	15	85878191	3.5e-13	T	C	0.581326	-0.00385209	0.000523381	0.000123888	54.1695	GGT
rs2729361	11	57342402	1.5e-08	C	T	0.470289	0.00289716	0.000516313	7.20134e-05	31.486	GGT
rs13408713	2	85758299	1.9e-17	T	C	0.873611	0.00649992	0.000771502	0.000162329	70.9806	GGT
rs10891301	11	111809489	1.8e-08	T	C	0.637702	0.00298434	0.000535351	7.10746e-05	31.0754	GGT
rs4418728	10	94839724	2.7e-29	T	G	0.548631	0.00553866	0.000516107	0.000263355	115.167	GGT
rs9373263	6	140553414	4.4e-10	A	G	0.796301	0.00398739	0.000638371	8.92315e-05	39.0148	GGT
rs3936511	5	55860781	7e-19	G	A	0.808087	-0.00576268	0.000656677	0.000176114	77.0093	GGT
rs754466	10	79680434	6.9e-192	T	A	0.746709	-0.0172669	0.000590474	0.00195211	855.116	GGT
rs11666792	19	49227043	4.1e-124	A	G	0.463484	-0.0120227	0.000517495	0.00123305	539.746	GGT
rs2673134	2	227145757	1.6e-21	G	A	0.363715	-0.00492738	0.000532422	0.000195867	85.6482	GGT
rs12306780	12	89921860	5.6e-17	T	A	0.653164	-0.00441823	0.000538688	0.000153844	67.2698	GGT
rs10821066	9	95840479	7e-10	G	A	0.839902	-0.00417346	0.00070229	8.077e-05	35.3149	GGT
rs1322045	9	35754500	3.6e-09	A	G	0.341305	0.00299547	0.000542816	6.96499e-05	30.4525	GGT
rs2415130	15	72242554	2.2e-18	A	G	0.764563	0.00532139	0.000607391	0.000175535	76.7559	GGT
rs11065442	12	121563896	1.1e-19	C	A	0.840437	0.00638058	0.000700349	0.000189817	83.0021	GGT
rs10846167	12	15515945	2.1e-12	T	C	0.699103	-0.00375395	0.000558198	0.000103438	45.2271	GGT
rs1079259	2	101624889	2.6e-13	G	A	0.858073	0.0051442	0.000733612	0.000112455	49.1701	GGT
rs1741706	20	62347187	2.2e-15	T	G	0.0815526	-0.00741968	0.000941578	0.000142011	62.0949	GGT
rs1334407	1	232780848	6.7e-25	A	C	0.571608	-0.00517397	0.00051737	0.000228703	100.01	GGT
rs901367	6	159219604	1.8e-18	T	C	0.334214	0.00485293	0.000545561	0.000180954	79.126	GGT
rs11202615	10	89757640	8e-11	T	A	0.708931	-0.003598	0.000566148	9.23736e-05	40.3887	GGT
rs4345135	4	88750208	2.2e-08	C	T	0.724617	-0.00308108	0.000575625	6.55276e-05	28.65	GGT
rs7652269	3	123536182	3.8e-17	C	T	0.754135	0.00492563	0.000597112	0.000155622	68.0472	GGT
rs9868120	3	136165076	1.7e-23	A	C	0.660749	-0.00530254	0.000543131	0.000217967	95.314	GGT
rs76970768	1	214225565	9.7e-21	C	T	0.978913	-0.0160371	0.00177891	0.000185861	81.2721	GGT
rs28694768	17	46976781	8.2e-11	T	C	0.470695	-0.00331207	0.000516085	9.41979e-05	41.1865	GGT
rs11582968	1	2176126	8.4e-16	A	T	0.927234	-0.00778141	0.000985521	0.000142577	62.3423	GGT
rs8069700	17	73501752	2e-08	A	G	0.235653	-0.00330339	0.000607279	6.76768e-05	29.5897	GGT
rs1932951	20	14681863	9.9e-40	T	C	0.69127	-0.00732247	0.000558072	0.000393631	172.16	GGT
rs62021589	15	49868818	1.7e-11	G	T	0.619143	-0.00361976	0.000530215	0.000106595	46.6073	GGT
rs11635675	15	63793238	8.4e-28	G	T	0.656369	-0.00591123	0.000542236	0.000271761	118.844	GGT
rs10431385	12	121128882	7.1e-32	C	T	0.604158	0.00616053	0.000524941	0.000314923	137.725	GGT
rs499600	1	46039077	1.6e-19	G	T	0.158747	-0.00612344	0.000700062	0.000174972	76.5096	GGT
rs10800658	1	199949574	1e-10	T	C	0.160243	0.00444751	0.00069551	9.35217e-05	40.8908	GGT
rs1182922	11	118932859	3.5e-08	A	G	0.553828	0.00275092	0.000518194	6.44568e-05	28.1818	GGT
rs235314	21	46271452	6.8e-38	T	C	0.468215	0.00649317	0.000517893	0.000359421	157.192	GGT
rs6072249	20	39656342	2.4e-42	G	A	0.527732	-0.00687269	0.000517083	0.000403909	176.657	GGT
rs2453040	1	120529750	5.7e-23	C	A	0.892978	-0.00813667	0.000826458	0.000221657	96.9281	GGT
rs869286	1	177943812	6.2e-09	C	T	0.814171	-0.00371038	0.000657555	7.28227e-05	31.8398	GGT
rs4985712	17	16941656	2.9e-10	C	T	0.889042	-0.00495944	0.000819793	8.3704e-05	36.5978	GGT
rs12972925	19	39393498	1.4e-11	G	A	0.398937	-0.00344429	0.000525956	9.80808e-05	42.8843	GGT
rs11786580	8	59405940	1.4e-18	T	C	0.795642	0.00551219	0.000639669	0.00016982	74.2567	GGT
rs6557780	8	21937441	4.7e-78	A	G	0.165376	0.0126937	0.000692137	0.000768748	336.349	GGT
rs10075805	5	31021358	1.4e-170	G	A	0.71973	0.0156393	0.000572794	0.00170225	745.48	GGT
rs6087990	20	31349908	6.1e-29	C	T	0.58583	-0.00573428	0.000523937	0.000273909	119.784	GGT
rs12626542	21	30105525	1.3e-19	T	C	0.77362	-0.00553036	0.000617643	0.000183349	80.1733	GGT
rs6686497	1	23810360	1.3e-27	C	T	0.309982	-0.00592403	0.000552532	0.000262864	114.952	GGT
rs56393137	5	77808948	5.8e-09	A	G	0.648795	0.00309166	0.00053862	7.53549e-05	32.947	GGT
rs4839104	1	111708627	2.4e-20	A	G	0.892089	0.00742875	0.00082337	0.00018616	81.4028	GGT
rs4371688	4	69990041	2.8e-16	A	G	0.517931	0.00430459	0.000513775	0.000160536	70.1965	GGT
rs13154356	5	122744178	4.9e-10	C	T	0.83221	0.00425504	0.000687611	8.75809e-05	38.293	GGT
rs2051505	17	29699859	6.8e-22	G	C	0.698106	0.00519833	0.000561477	0.000196022	85.716	GGT
rs551619	11	78597949	4.7e-30	G	C	0.648086	-0.00621322	0.00053932	0.000303483	132.721	GGT
rs2731684	5	171861204	4.5e-09	A	C	0.62229	0.00299754	0.000529889	7.31904e-05	32.0006	GGT
rs7218545	17	60037150	1.8e-08	C	T	0.785226	0.00351457	0.000627692	7.17044e-05	31.3508	GGT
rs56264182	12	64238097	3.8e-09	G	A	0.825019	0.00405969	0.000675134	8.26981e-05	36.1579	GGT
rs6738627	2	165544450	3.2e-16	A	G	0.643247	0.0042267	0.00053564	0.000142404	62.2666	GGT
rs9296736	6	53924697	2e-73	C	T	0.310277	0.0101331	0.00055693	0.000756625	331.041	GGT
rs4674279	2	219132731	6.4e-24	A	G	0.595486	-0.00518116	0.000523106	0.000224338	98.1008	GGT
rs17532371	13	41635301	7.6e-15	G	C	0.925018	0.00766384	0.00098015	0.000139821	61.1372	GGT
rs11543269	18	55313997	5.6e-42	T	C	0.875894	0.0102217	0.000782655	0.000389998	170.57	GGT
rs7970999	12	100905556	4.7e-12	C	T	0.942694	0.00768656	0.00110607	0.000110453	48.2944	GGT
rs6591188	11	65467953	2.7e-10	C	T	0.659045	-0.00339265	0.00054299	8.92856e-05	39.0384	GGT
rs11114039	12	109121695	2.6e-25	A	G	0.642086	0.00555115	0.000535335	0.000245886	107.526	GGT
rs11648622	16	72193036	9.5e-16	A	G	0.73746	-0.00463779	0.0005866	0.000142956	62.5081	GGT
rs11720139	3	47036756	4.4e-27	G	C	0.594268	0.00563819	0.000523286	0.000265468	116.091	GGT
rs62523081	8	95946160	5e-32	A	G	0.638665	-0.00621619	0.000536505	0.000306968	134.245	GGT
rs2272168	7	99102777	1.3e-08	C	G	0.847857	0.00394993	0.000717422	6.93306e-05	30.3129	GGT
rs17145884	11	62200176	1.3e-74	T	C	0.821082	0.0119434	0.000672334	0.000721271	315.561	GGT
rs2941465	8	76465909	1.2e-19	T	C	0.564997	0.00460184	0.000519454	0.00017948	78.4814	GGT
rs11635391	15	67607900	1.9e-08	G	A	0.846172	0.00417247	0.000714393	7.80196e-05	34.1122	GGT
rs7895322	10	22874383	1.6e-09	A	G	0.0558203	0.00649482	0.00112129	7.67345e-05	33.5503	GGT
rs62137009	2	48574164	3.1e-30	C	T	0.61304	0.00587024	0.000528902	0.000281686	123.185	GGT
rs11709077	3	12336507	4.1e-31	A	G	0.881267	0.0089575	0.0007943	0.000290806	127.175	GGT
rs530939	11	78871554	2e-22	C	T	0.39367	0.00516474	0.000526719	0.000219872	96.1473	GGT
rs4704043	5	72159179	6.7e-17	T	C	0.286421	-0.00478629	0.000568294	0.000162221	70.9333	GGT
rs13141053	4	88212545	1.1e-17	A	G	0.569227	0.00442956	0.000519606	0.000166198	72.6726	GGT
rs452359	21	28234078	3.4e-09	A	G	0.535109	-0.00307309	0.000518935	8.02076e-05	35.0689	GGT
rs62383006	5	156709342	5.3e-32	G	A	0.944896	0.0133206	0.00112566	0.000320199	140.033	GGT
rs6519133	22	39096602	6.7e-40	C	T	0.605359	-0.00673096	0.000522686	0.000379169	165.833	GGT
rs2811290	1	178572978	3.1e-41	T	C	0.531696	0.00672435	0.000513244	0.000392472	171.653	GGT
rs7522339	1	50854197	1.4e-10	C	G	0.518839	-0.00339373	0.000512448	0.000100308	43.8584	GGT
rs59774409	19	50016748	1.5e-10	T	C	0.917728	-0.00590824	0.000935911	9.11451e-05	39.8515	GGT
rs34346558	10	11904834	5e-14	C	A	0.794149	-0.00480952	0.000635816	0.000130861	57.2188	GGT
rs3762465	2	133194032	3.2e-29	C	T	0.66951	0.00598014	0.000545436	0.000274879	120.208	GGT
rs9293684	5	75705131	4.2e-14	G	A	0.341236	0.00396772	0.000542336	0.00012241	53.5233	GGT
rs2277470	14	103024314	5e-12	T	G	0.546434	-0.00356743	0.000516727	0.00010901	47.6636	GGT
rs1578522	1	225872358	4.2e-21	G	A	0.698552	-0.00526442	0.000558426	0.000203239	88.8726	GGT
rs57247898	20	14639769	9.5e-16	G	A	0.668945	0.00430041	0.000548697	0.000140482	61.426	GGT
rs7189522	16	80498094	5e-126	C	T	0.270622	0.0134189	0.0005789	0.00122749	537.31	GGT
rs71620982	4	184198267	3.7e-16	G	A	0.659286	-0.00426743	0.000543432	0.000141029	61.6652	GGT
rs1529505	5	76114963	1.1e-08	T	C	0.47639	-0.00287312	0.000515377	7.10808e-05	31.0782	GGT
rs2304488	16	58074210	2.4e-40	G	A	0.76365	0.00786031	0.000607051	0.000383344	167.659	GGT
rs2110690	2	202185132	1.4e-12	G	A	0.494755	-0.00353474	0.000513005	0.00010858	47.4755	GGT
rs12633863	3	149211512	2.6e-19	A	G	0.448302	-0.00460392	0.000517513	0.000180992	79.1427	GGT
rs12231235	12	95857690	1.5e-24	A	G	0.573454	0.00517703	0.000519272	0.0002273	99.3962	GGT
rs7831616	8	30449536	5.1e-12	T	C	0.661295	0.00376592	0.000544182	0.00010953	47.8908	GGT
rs4795218	17	36078510	4.8e-47	A	G	0.783251	-0.00886959	0.000626389	0.000458401	200.501	GGT
rs6469812	8	120128070	1.3e-19	C	T	0.453714	-0.00452726	0.00051795	0.000174721	76.4	GGT
rs12731297	1	82281492	1.3e-37	C	T	0.706019	0.0071203	0.00056198	0.000367047	160.529	GGT
rs72749502	15	57297078	8.6e-12	T	A	0.927232	-0.0065739	0.000992137	0.000100412	43.9037	GGT
rs4678556	3	37007396	1.1e-49	G	C	0.543097	0.00755034	0.000519182	0.000483515	211.491	GGT
rs77375846	2	103155075	1e-15	C	T	0.867297	-0.00611507	0.000756381	0.00014948	65.3611	GGT
rs991016	10	60311724	6.4e-29	G	T	0.4608	0.00560723	0.00051713	0.000268848	117.57	GGT
rs11244061	9	136153981	5.5e-38	T	C	0.884461	-0.0103403	0.000806454	0.000375898	164.401	GGT
rs1890966	10	99094436	1.9e-10	A	G	0.669539	-0.00343101	0.00054729	8.98868e-05	39.3013	GGT
rs11770163	7	116417848	1.1e-32	C	G	0.668381	-0.00642036	0.000547204	0.000314782	137.663	GGT
rs2075060	17	36925750	1.7e-10	A	G	0.43807	0.00315815	0.000520195	8.4299e-05	36.8579	GGT
rs4303067	1	155086571	1.6e-174	T	C	0.564072	0.014241	0.000515936	0.00173964	761.881	GGT
rs12887822	14	103803955	8.8e-11	T	C	0.886357	-0.00519332	0.000810624	9.3872e-05	41.044	GGT
rs111363146	7	44801682	9.4e-14	C	T	0.862841	0.00550793	0.000748526	0.000123833	54.1453	GGT
rs326888	4	112714998	3.4e-12	C	T	0.395823	-0.00351824	0.000526263	0.000102218	44.6934	GGT
rs6733297	2	161232016	4.4e-08	A	G	0.29931	-0.00288118	0.000560714	6.0389e-05	26.4032	GGT
rs11166257	1	99982298	5.9e-17	G	T	0.131884	-0.00621112	0.000756785	0.000154047	67.3586	GGT
rs7645905	3	4758244	2e-33	G	T	0.509932	0.0060969	0.000515896	0.00031936	139.666	GGT
rs139221225	11	112942427	2.3e-09	A	G	0.925491	-0.0058876	0.00098242	8.21433e-05	35.9154	GGT
rs6955747	7	77306394	2.9e-21	C	A	0.48607	0.00493523	0.000515811	0.000209348	91.5444	GGT
rs10961464	9	14292138	1.8e-10	A	G	0.679875	-0.00342341	0.000553461	8.75047e-05	38.2597	GGT
rs61824006	1	223969963	1.1e-14	C	T	0.795213	0.0048797	0.000635912	0.000134666	58.883	GGT
rs4740823	9	5632721	5.3e-13	G	A	0.677316	0.00404007	0.000552148	0.000122445	53.5383	GGT
rs76898988	3	191060610	1.4e-09	C	T	0.761171	0.00355891	0.000604291	7.93292e-05	34.6848	GGT
rs1778793	13	28444088	5.1e-68	G	C	0.431616	0.00888748	0.00052159	0.000663646	290.333	GGT
rs56317403	10	102670196	1e-15	G	T	0.796832	0.00494522	0.000639423	0.000136792	59.8126	GGT
rs77079503	3	71294722	3.2e-08	G	T	0.915456	-0.00532901	0.000925482	7.58316e-05	33.1555	GGT
rs7541882	1	64121569	1.8e-09	C	A	0.810397	-0.00370698	0.000653477	7.35993e-05	32.1794	GGT
rs73001065	19	19460541	9.2e-09	C	G	0.929867	-0.00566756	0.00101059	7.19344e-05	31.4514	GGT
rs11752007	6	7242605	3.7e-18	C	T	0.873791	-0.00663711	0.00077715	0.000166802	72.9367	GGT
rs11657440	17	79480686	5.1e-83	C	T	0.582429	-0.00995636	0.000523274	0.000827388	362.027	GGT
rs1599725	11	565129	4.5e-10	T	C	0.636054	0.00336593	0.000536086	9.01629e-05	39.4221	GGT
rs11022131	11	12072213	5.1e-70	G	C	0.751372	0.0103133	0.000595406	0.000685799	300.032	GGT
rs4606895	2	11495419	1.6e-08	G	A	0.115527	0.00436785	0.00080321	6.76353e-05	29.5716	GGT
rs12979056	19	17862131	2.7e-43	A	G	0.542149	-0.00708384	0.000517569	0.000428293	187.326	GGT
rs924204	1	16513926	1e-200	G	A	0.410471	-0.0205644	0.000520721	0.00355469	1559.62	GGT
rs3861491	14	50440474	1.3e-26	G	A	0.361407	-0.00556571	0.000536108	0.000246465	107.779	GGT
rs6501179	16	3610642	1.5e-11	C	T	0.560266	-0.00338734	0.000519906	9.70849e-05	42.4489	GGT
rs185139895	6	34177853	9.7e-14	A	G	0.956033	-0.00917446	0.00126367	0.00012055	52.7098	GGT
rs35933282	21	33808520	1.3e-09	T	C	0.903028	-0.00516422	0.000874693	7.9724e-05	34.8575	GGT
rs360801	2	62955387	9e-20	G	A	0.642565	-0.00479784	0.000536818	0.000182677	79.8795	GGT
rs73018245	11	122605726	9.2e-12	T	C	0.809991	-0.00454158	0.000658682	0.000108728	47.5401	GGT
rs4503880	18	56084054	1e-200	C	T	0.201548	0.0214762	0.00064499	0.0025295	1108.68	GGT
rs9616847	22	50868669	1.3e-11	T	A	0.610786	0.00367223	0.00052516	0.000111829	48.8961	GGT
rs7148045	14	69699559	5.5e-13	C	T	0.69241	-0.00370053	0.000558732	0.000100324	43.8651	GGT
rs12318598	12	25407726	4.2e-20	G	A	0.915735	0.0083005	0.000927004	0.000183354	80.1758	GGT
rs116816978	4	1612430	5.5e-09	A	C	0.806676	-0.00382068	0.000652208	7.84876e-05	34.3168	GGT
rs11175518	12	40580318	1e-09	C	T	0.931063	0.00606622	0.00101431	8.1806e-05	35.7679	GGT
rs12922660	16	73200017	6.4e-12	G	A	0.582014	-0.00327693	0.000522247	9.0047e-05	39.3714	GGT
rs939594	1	151783597	9.9e-19	T	C	0.364028	-0.00463829	0.000533197	0.000173058	75.6726	GGT
rs897300	10	126320902	8e-15	T	C	0.311576	0.00426708	0.00055787	0.000133802	58.5051	GGT
rs10747612	12	51787819	3e-15	T	C	0.363088	0.00426726	0.000534564	0.000145734	63.7231	GGT
rs6863407	5	166831694	1e-43	T	C	0.287442	0.00784333	0.0005686	0.000435035	190.277	GGT
rs62174820	2	166616667	2e-12	G	A	0.504588	0.00348263	0.000513875	0.000105046	45.9301	GGT
rs78576512	22	38192071	9.5e-18	T	A	0.977929	0.0147035	0.00174431	0.000162498	71.0546	GGT
rs9568633	13	52121728	2.4e-10	A	G	0.932001	0.0063066	0.00102665	8.63046e-05	37.7349	GGT
rs115480276	9	111884184	1.4e-08	A	T	0.939846	-0.00601894	0.00108736	7.00791e-05	30.6402	GGT
rs10919879	1	200256649	5.6e-27	C	G	0.154154	-0.00752267	0.000709627	0.000256979	112.378	GGT
rs12000215	9	112223059	1.4e-15	G	A	0.680759	0.00450921	0.000555976	0.000150435	65.7789	GGT
rs11671389	19	18210922	9.7e-41	T	A	0.745919	-0.00753734	0.000592978	0.000369423	161.569	GGT
rs72787061	10	52625847	2.1e-14	T	C	0.904995	0.00648683	0.000879788	0.000124331	54.3634	GGT
rs1730862	1	107614003	1e-16	A	G	0.342321	0.00432781	0.000542281	0.000145663	63.6921	GGT
rs2472681	3	119529689	1.9e-21	T	C	0.289309	0.00543544	0.000569264	0.000208486	91.1675	GGT
rs61931987	12	124857838	2e-26	C	T	0.39307	-0.0055994	0.000527048	0.000258105	112.871	GGT
rs62336097	4	186580601	5.5e-09	C	T	0.822986	0.00379337	0.000675881	7.20451e-05	31.4998	GGT
rs708686	19	5840619	6.9e-16	T	C	0.731246	-0.0047141	0.000583699	0.00014917	65.2255	GGT
rs9616941	22	51136646	4.3e-08	T	C	0.883605	-0.00423979	0.000798414	6.44956e-05	28.1988	GGT
rs2160348	2	64909166	1.4e-31	C	T	0.264679	-0.00705827	0.000583509	0.000334566	146.319	GGT
rs76146469	3	153915293	4.1e-08	G	C	0.98214	-0.0105738	0.00194839	6.73608e-05	29.4516	GGT
rs236671	7	75061419	3.5e-15	G	A	0.419812	-0.00393274	0.000523844	0.000128901	56.3618	GGT
rs6879279	5	106878792	6.9e-61	C	G	0.846427	0.0116648	0.000715575	0.000607444	265.731	GGT
rs6491185	13	27732252	1.3e-23	T	C	0.944448	-0.0111344	0.00112792	0.000222847	97.4485	GGT
rs12701278	7	1029549	5.1e-24	C	T	0.78484	0.00620851	0.000629745	0.000222267	97.1949	GGT
rs1889931	10	95320440	2.3e-15	C	T	0.788998	0.00491194	0.000632356	0.00013799	60.3366	GGT
rs13068313	3	12262961	1.1e-12	A	G	0.737129	0.00413831	0.00058634	0.000113926	49.8133	GGT
rs7672435	4	37482779	7.7e-11	A	T	0.584364	-0.00347782	0.000522966	0.000101146	44.2247	GGT
rs59212797	16	53310376	1e-08	T	C	0.72119	-0.00334897	0.000576633	7.71464e-05	33.7304	GGT
rs183869	5	139531018	5e-10	T	C	0.827608	-0.00407261	0.000683172	8.12786e-05	35.5372	GGT
rs1330307	9	4305064	2.1e-11	C	A	0.513657	0.00339688	0.000517345	9.86014e-05	43.112	GGT
rs11663085	18	782898	9.8e-09	G	A	0.895495	-0.00492818	0.000846301	7.7556e-05	33.9095	GGT
rs11098275	4	79536646	2.6e-19	C	T	0.378955	0.00463396	0.000531689	0.000173716	75.9604	GGT
rs142969103	17	4772410	3.1e-08	A	G	0.896518	-0.00470264	0.00084983	7.00349e-05	30.6209	GGT
rs12184246	1	47657141	1.7e-11	A	C	0.30387	0.00354259	0.000558531	9.20096e-05	40.2296	GGT
rs73036519	19	45748362	1.3e-09	C	G	0.699807	-0.00331761	0.000564606	7.8968e-05	34.5269	GGT
rs7925930	11	30220739	4.6e-09	T	A	0.388676	0.00315408	0.000530441	8.08652e-05	35.3565	GGT
rs10761749	10	65113809	4.2e-13	T	C	0.22447	-0.00457529	0.000619463	0.000124761	54.5512	GGT
rs1000294	8	23080135	3.1e-09	A	G	0.752672	-0.0036188	0.000600367	8.3097e-05	36.3324	GGT
rs345328	4	86763901	5.1e-09	C	T	0.642479	0.00312064	0.000539622	7.64893e-05	33.4431	GGT
rs12091731	1	16087824	1.7e-08	T	C	0.833869	0.00413024	0.000691063	8.16969e-05	35.7202	GGT
rs2466855	17	31248142	1.3e-10	A	G	0.610165	0.00351706	0.000530289	0.000100604	43.9878	GGT
rs17753718	18	55435167	1e-09	A	G	0.916112	-0.00558117	0.000935807	8.1352e-05	35.5694	GGT
rs5402	3	170727739	5.7e-95	A	T	0.878578	-0.0161899	0.000792147	0.000954526	417.71	GGT
rs11009928	10	35058712	7.5e-19	G	A	0.745474	0.00528079	0.000593075	0.000181312	79.2824	GGT
rs16952151	15	39769640	3.3e-11	C	T	0.905196	0.00566297	0.000883723	9.39164e-05	41.0633	GGT
rs93075	17	75370468	3.9e-28	G	T	0.306055	-0.00578351	0.000561148	0.000242912	106.225	GGT
rs75686861	4	145621328	8.6e-11	A	G	0.907452	-0.00562843	0.000891802	9.11012e-05	39.8323	GGT
rs72836349	2	111891795	2.6e-13	C	T	0.897921	0.00628691	0.000851853	0.000124571	54.4682	GGT
rs57822461	19	38732583	6.8e-14	T	C	0.817445	-0.00496593	0.000668767	0.000126102	55.1378	GGT
rs144147880	3	172265633	1.7e-25	T	C	0.952733	-0.0126657	0.00121646	0.000247902	108.408	GGT
rs4973550	2	233517701	5.9e-49	T	G	0.397207	-0.00766509	0.000527588	0.000482571	211.078	GGT
rs8014552	14	35221900	4.6e-09	T	A	0.90839	-0.00509464	0.000897118	7.37601e-05	32.2497	GGT
rs9364967	6	158915053	2.4e-09	G	C	0.783615	0.00369387	0.00062941	7.87748e-05	34.4424	GGT
rs9521715	13	111015333	1.1e-10	T	G	0.773096	-0.00414194	0.000618874	0.000102444	44.7921	GGT
rs78536850	14	104093384	4.1e-22	T	G	0.894734	0.0079563	0.000843558	0.000203437	88.9591	GGT
rs7600164	2	28644862	1.9e-13	T	A	0.490156	-0.00364775	0.000515874	0.000114351	49.9989	GGT
rs2310752	1	66392405	1.8e-08	A	G	0.570052	0.00279756	0.000520855	6.59815e-05	28.8485	GGT
rs17647041	18	33097189	4.8e-09	A	G	0.80577	0.00383325	0.000655877	7.81234e-05	34.1576	GGT
rs1349852	4	69533217	1.4e-41	C	A	0.524632	0.00695203	0.000518351	0.000411266	179.876	GGT
rs67727311	3	149092305	2.9e-15	C	A	0.541572	-0.00383572	0.000519539	0.000124661	54.5074	GGT
rs7012814	8	9173358	7.8e-29	A	G	0.525986	-0.0055302	0.000518704	0.000259929	113.669	GGT
rs10064506	5	132381340	3.5e-28	A	C	0.749009	0.00663073	0.000597913	0.000281223	122.983	GGT
rs11940694	4	39414993	2.5e-23	G	A	0.395382	-0.00538675	0.000530568	0.000235719	103.079	GGT
rs3135766	10	123272296	2.5e-17	A	G	0.41765	0.00439844	0.000525029	0.000160504	70.1825	GGT
rs12830585	12	81367754	1.1e-12	G	A	0.733592	-0.00412543	0.000584261	0.000114025	49.8566	GGT
rs687503	6	168128175	2.4e-17	G	A	0.879171	-0.00670345	0.000794034	0.000162995	71.2716	GGT
rs13108218	4	3443931	1.3e-32	G	A	0.384502	0.0063266	0.000532708	0.000322514	141.046	GGT
rs28823595	20	3705133	1.8e-32	A	G	0.913853	-0.0106811	0.000923766	0.000305704	133.692	GGT
rs1067530	5	53301539	2.6e-11	A	G	0.253992	-0.00396294	0.000595525	0.000101278	44.2826	GGT
rs1347042	2	43910080	9.3e-09	T	C	0.582746	-0.00292848	0.000538278	6.76967e-05	29.5985	GGT
rs3218799	14	50110365	2e-09	A	G	0.962732	-0.00807847	0.00136897	7.96456e-05	34.8232	GGT
rs1818599	3	187755019	7.7e-11	A	G	0.626093	-0.00339944	0.000534838	9.23966e-05	40.3988	GGT
rs6542680	2	3640142	1.2e-34	T	C	0.180128	0.00822619	0.000672946	0.000341676	149.429	GGT
rs12797612	11	19788288	1e-11	T	A	0.669908	-0.00391421	0.000552103	0.000114954	50.2627	GGT
rs1005421	14	89886940	1.7e-08	C	T	0.416623	-0.0029107	0.000525053	7.02884e-05	30.7317	GGT
rs28677166	6	7059136	4.9e-09	C	A	0.954587	-0.00733458	0.00124646	7.91927e-05	34.6252	GGT
rs3213545	12	121471337	1e-200	A	G	0.716566	0.0236235	0.000575084	0.00384484	1687.42	GGT
rs112550735	11	118303200	2.8e-23	C	T	0.957011	-0.0124711	0.00127987	0.000217125	94.9458	GGT
rs395904	5	106863073	6.6e-13	C	T	0.738215	-0.00411076	0.000591202	0.000110573	48.3471	GGT
rs3784924	16	11644842	4.7e-34	G	A	0.68604	-0.00679458	0.00055969	0.000336984	147.376	GGT
rs4705786	5	112463379	1.4e-08	T	C	0.395429	0.00299716	0.000531283	7.27884e-05	31.8248	GGT
rs7780562	7	26022414	1.2e-59	C	A	0.205321	-0.0107855	0.000662686	0.000605519	264.888	GGT
rs2925739	1	150871405	1.7e-26	T	A	0.75696	0.00620056	0.000601975	0.000242619	106.097	GGT
rs76520483	7	135244118	1.7e-08	G	A	0.916262	-0.00491083	0.00093776	6.27227e-05	27.4236	GGT
rs2912795	10	123250248	3.3e-09	A	G	0.416029	-0.00318707	0.000525315	8.41846e-05	36.8079	GGT
rs2225362	9	119716937	3.3e-10	G	A	0.18987	0.00432734	0.000662905	9.74592e-05	42.6125	GGT
rs73039433	19	33524604	9.7e-33	A	G	0.953126	-0.0145396	0.00122945	0.000319794	139.856	GGT
rs535276589	1	81967496	2e-09	G	A	0.867959	0.00441277	0.000762377	7.66259e-05	33.5028	GGT
rs1792	13	99088006	3.8e-09	A	G	0.774582	-0.00353081	0.000623575	7.33272e-05	32.0604	GGT
rs12894515	14	103558841	1e-200	A	C	0.471061	0.020822	0.000520929	0.00364107	1597.67	GGT
rs36024491	16	88535591	1.3e-12	T	C	0.685958	-0.00404831	0.000560235	0.000119421	52.2162	GGT
rs9624581	22	25143807	9e-72	T	C	0.966934	-0.0255702	0.00143964	0.000721063	315.47	GGT
rs6942047	6	53221712	2.9e-09	A	G	0.883056	-0.00478754	0.000810262	7.98482e-05	34.9118	GGT
rs71441185	2	42404073	1.9e-10	G	A	0.969089	-0.00896123	0.00149747	8.19048e-05	35.811	GGT
rs17168118	7	134576840	8.3e-19	G	A	0.707124	-0.00502609	0.000571899	0.000176633	77.236	GGT
rs62084237	17	65854807	4.7e-39	A	G	0.817481	-0.00863138	0.000674947	0.000373925	163.538	GGT
rs115425584	3	50278006	2e-09	A	G	0.975379	-0.00980659	0.00167886	7.80367e-05	34.1197	GGT
rs55886111	16	341120	5.9e-18	T	C	0.932035	-0.00885466	0.00103269	0.000168134	73.5194	GGT
rs41302871	6	7251130	7e-09	T	G	0.984355	0.0116623	0.0020936	7.09702e-05	31.0298	GGT
rs2868996	11	47575370	3.2e-11	T	A	0.660507	-0.00367512	0.00055121	0.000101669	44.4536	GGT
rs139097404	15	43933941	8.6e-22	C	T	0.976384	0.0161937	0.00171739	0.000203325	88.9104	GGT
rs61351363	6	139272102	4.8e-08	A	G	0.846415	-0.00383015	0.000725114	6.38142e-05	27.9008	GGT
rs28624836	18	56155768	9.6e-09	T	C	0.847417	-0.00391809	0.000728148	6.62226e-05	28.9539	GGT
rs979461	21	42262058	6.3e-18	A	G	0.749373	0.00524898	0.000602546	0.000173548	75.887	GGT
rs57835030	4	146332418	2.2e-08	G	A	0.67308	-0.00306753	0.000554217	7.0067e-05	30.6349	GGT
rs11595817	10	75468886	2.1e-10	G	T	0.428322	-0.00350135	0.000528481	0.000100391	43.8945	GGT
rs11820019	11	69448758	9.2e-11	C	T	0.973867	-0.0109663	0.00162985	0.000103539	45.2713	GGT
rs77666400	1	101659343	2.4e-44	C	T	0.736744	-0.0078827	0.000588297	0.000410492	179.537	GGT
rs145722347	10	52439015	5.7e-10	T	C	0.944364	0.00712044	0.00113941	8.93183e-05	39.0528	GGT
rs6084295	20	3177052	7.7e-13	A	G	0.858102	-0.00503617	0.000752241	0.00010251	44.8213	GGT
rs10947978	6	41471608	7.7e-09	C	A	0.383697	-0.00308871	0.000538634	7.52073e-05	32.8825	GGT
rs9456946	6	158413426	1.8e-31	G	C	0.767812	-0.00718623	0.00062095	0.000306254	133.933	GGT
rs544012	13	110878639	3.3e-08	G	T	0.265088	-0.00325085	0.000595603	6.8136e-05	29.7905	GGT
rs10849448	12	6493351	9.1e-11	G	A	0.247714	0.00374985	0.000607287	8.72023e-05	38.1275	GGT
rs147364402	7	28946965	4e-17	G	A	0.965985	-0.0120011	0.00144774	0.000157151	68.7162	GGT
rs376480634	14	103599490	3.8e-107	C	T	0.892094	-0.0183675	0.000848689	0.0010702	468.383	GGT
rs3782735	12	6885076	1.4e-17	A	G	0.399985	0.00440995	0.000535826	0.00015491	67.7357	GGT
rs749256	1	156884365	3.8e-09	C	T	0.249752	-0.0034067	0.000605797	7.23282e-05	31.6236	GGT
rs61801825	1	161568886	1.2e-31	G	A	0.915212	-0.0109318	0.000931219	0.000315115	137.809	GGT
rs11260743	1	16465403	1.8e-09	G	A	0.924607	0.00565618	0.000994787	7.39401e-05	32.3284	GGT
rs7485554	12	84070366	6.5e-10	A	G	0.426324	-0.00326267	0.000533937	8.53994e-05	37.3391	GGT
rs149048921	16	2116313	1.3e-25	A	G	0.97866	0.0179144	0.00183387	0.000218222	95.4257	GGT
rs373454425	12	21876562	1.4e-08	C	T	0.980484	-0.0105678	0.00190769	7.01857e-05	30.6868	GGT
rs12978837	19	4128642	6.5e-10	C	T	0.432254	-0.00327584	0.000535015	8.57437e-05	37.4897	GGT
rs6792725	3	24520283	3.5e-10	G	A	0.307658	0.0034107	0.000573463	8.09034e-05	35.3732	GGT
rs143721880	16	58084442	1.4e-16	T	A	0.986197	-0.0189272	0.0022786	0.000157795	68.9977	GGT
rs35668979	1	1099810	1.2e-08	T	C	0.978328	0.00998027	0.00180974	6.95581e-05	30.4124	GGT
rs10874620	1	92916915	2.4e-08	C	T	0.633657	0.00298589	0.000548355	6.78142e-05	29.6498	GGT
rs7943659	11	58238863	4.1e-20	T	A	0.739173	0.00549434	0.000610272	0.000185366	81.0554	GGT
rs117408406	7	1515133	3.7e-19	C	A	0.965104	-0.0132744	0.00145704	0.000189815	83.0013	GGT
rs12552930	9	92265097	1.1e-11	T	A	0.825394	-0.0048384	0.00070665	0.00010722	46.8806	GGT
rs140188	22	24324052	3.3e-54	G	C	0.271335	0.00907291	0.0005989	0.000524665	229.5	GGT
rs149778057	13	31007805	4e-09	C	A	0.671231	0.00328242	0.00057712	7.3986e-05	32.3485	GGT
rs118007626	22	24621724	3.6e-22	T	C	0.989272	-0.0253121	0.0026149	0.000214279	93.701	GGT
rs34707604	4	69491456	4.5e-26	C	T	0.740501	0.00643635	0.000618333	0.000247772	108.351	GGT
rs552781191	2	133162275	1.2e-10	TTTCC	T	0.6624	-0.00365513	0.000575137	9.23738e-05	40.3888	GGT
rs151068477	10	52642516	3.3e-70	T	G	0.991441	-0.0511609	0.00294451	0.000690043	301.89	GGT
rs1043463	2	32843295	7.8e-11	T	A	0.36725	-0.00380669	0.000586954	9.61991e-05	42.0615	GGT
rs537922430	15	60748747	2e-09	T	A	0.928748	0.00672102	0.0011134	8.33408e-05	36.439	GGT
rs193115664	22	25001416	1e-200	A	G	0.784907	-0.0519506	0.000699048	0.012475	5522.87	GGT
rs78058190	2	219699999	4.8e-09	A	G	0.949535	-0.00756661	0.00132009	7.5143e-05	32.8544	GGT
rs28625949	22	24655227	8.8e-42	A	G	0.605821	0.00801974	0.000606754	0.000399436	174.7	GGT
rs61787669	1	9244795	5.9e-12	G	T	0.281222	-0.0149753	0.00226772	9.99467e-05	43.6084	AST
rs2273348	1	11079077	4.3e-11	G	A	0.181125	-0.0151214	0.00264767	7.4759e-05	32.6178	AST
rs1203636	1	14123747	4.1e-08	A	G	0.230118	0.0134086	0.00242165	7.02673e-05	30.6579	AST
rs1497406	1	16505320	2e-60	G	A	0.42079	-0.0337986	0.00206127	0.000615885	268.86	AST
rs510803	1	28559574	5.3e-20	C	G	0.290596	-0.0207796	0.00224613	0.000196137	85.586	AST
rs1250	1	46094027	2.5e-12	A	G	0.297736	-0.0144306	0.00223156	9.58406e-05	41.8167	AST
rs12130314	1	59651063	3.3e-22	G	T	0.276422	-0.0217216	0.00228001	0.000207998	90.7629	AST
rs1938496	1	66100915	2.1e-19	C	T	0.178522	0.0245956	0.00267422	0.000193855	84.5899	AST
rs786906	1	89271574	4.6e-34	T	C	0.542047	0.0247873	0.00204817	0.000335599	146.462	AST
rs333970	1	110466338	5.2e-21	C	A	0.604259	-0.018519	0.00211782	0.000175235	76.4636	AST
rs6679	1	113243048	1.5e-13	C	T	0.203678	-0.0183649	0.00255543	0.000118369	51.6472	AST
rs16837903	1	150552042	3e-33	G	A	0.149525	-0.0335429	0.00286652	0.000313758	136.927	AST
rs6684154	1	150981225	1.3e-14	C	A	0.0146122	-0.0662195	0.00885038	0.000128302	55.9817	AST
rs61804211	1	161671306	1.3e-79	G	T	0.105416	0.0615414	0.00331934	0.000787279	343.739	AST
rs2275603	1	161681780	1.4e-10	A	G	0.208352	0.0157748	0.00252606	8.93802e-05	38.9976	AST
rs3010054	1	183817016	1.3e-47	G	A	0.201366	0.0356368	0.00253989	0.000451036	196.864	AST
rs3753396	1	196695742	2.6e-08	A	G	0.167817	0.0132951	0.00273038	5.43442e-05	23.7102	AST
rs3850625	1	201016296	1.9e-19	G	A	0.116681	-0.0274988	0.00322675	0.000166442	72.6265	AST
rs2305277	1	205033374	1.1e-12	T	C	0.343637	0.0154988	0.00215461	0.00011859	51.7436	AST
rs11367	1	205116635	1.2e-09	A	T	0.191309	0.0152401	0.00259522	7.90374e-05	34.4846	AST
rs760418	1	207243142	1.1e-08	C	G	0.479804	-0.0109889	0.00203882	6.65827e-05	29.0502	AST
rs2791553	1	219676042	1e-11	G	A	0.404539	-0.0138064	0.00207298	0.000101664	44.3577	AST
rs2642438	1	220970028	1.3e-17	A	G	0.700885	0.019127	0.00224201	0.000166796	72.7808	AST
rs35186354	1	228558892	1.2e-09	C	T	0.0593548	0.0268286	0.00435016	8.71741e-05	38.035	AST
rs12143966	1	247601357	1.4e-16	G	A	0.403744	-0.0165337	0.00207594	0.000145374	63.432	AST
rs6711016	2	21123352	4.3e-08	C	A	0.222411	-0.012973	0.00245195	6.41607e-05	27.9934	AST
rs1260333	2	27748624	1.7e-35	G	A	0.436139	0.0250552	0.00205857	0.000339435	148.137	AST
rs72787511	2	32816089	4.3e-09	G	C	0.0371788	-0.0279947	0.00542382	6.10596e-05	26.6403	AST
rs78070307	2	43855150	1.5e-13	A	C	0.0877747	0.024731	0.00361124	0.000107489	46.8995	AST
rs4324359	2	48253268	1.2e-18	G	A	0.450427	-0.0176335	0.00205408	0.000168892	73.6954	AST
rs1553933	2	60509080	1.2e-10	T	C	0.413866	0.0135885	0.00207242	9.85336e-05	42.9918	AST
rs6714975	2	71633389	1.6e-15	C	T	0.568853	0.0161243	0.00207587	0.000138274	60.3336	AST
rs4832148	2	85434540	1.3e-10	T	C	0.196568	-0.0152765	0.00260508	7.88154e-05	34.3877	AST
rs746924	2	101624471	1.9e-16	T	C	0.665862	-0.0171479	0.00219968	0.000139278	60.7716	AST
rs62157786	2	112818604	1.5e-08	C	T	0.146547	0.0154396	0.00288815	6.55004e-05	28.5779	AST
rs6734238	2	113841030	1e-29	A	G	0.402637	-0.0230785	0.00208088	0.000281863	123.004	AST
rs62165726	2	134966562	1.8e-14	C	A	0.0388169	-0.0374801	0.00529691	0.000114748	50.0673	AST
rs309180	2	136614255	2.2e-10	G	A	0.769262	0.0159468	0.00258027	8.75424e-05	38.1957	AST
rs6414069	2	165578581	2.2e-12	A	G	0.589745	-0.0140417	0.00209051	0.000103402	45.1162	AST
rs488621	2	169707552	2e-16	A	G	0.466042	-0.0162396	0.00205879	0.000142595	62.2192	AST
rs12463674	2	179432185	1.4e-28	A	G	0.300239	0.0252528	0.00234111	0.000266624	116.352	AST
rs13417165	2	188184804	1.9e-13	G	A	0.202243	-0.016804	0.00254352	0.000100035	43.6469	AST
rs231735	2	204693876	5.1e-09	T	G	0.482014	-0.0118371	0.00204486	7.68015e-05	33.509	AST
rs2972146	2	227100698	2.5e-23	T	G	0.352519	-0.0205205	0.00213519	0.000211666	92.3636	AST
rs2140773	2	233513175	3.7e-21	A	C	0.396512	-0.0205628	0.00208941	0.000221953	96.8535	AST
rs2602386	2	234405374	1.7e-08	A	C	0.30594	0.0116363	0.00223833	6.19433e-05	27.0259	AST
rs17036328	3	12390484	1.2e-21	T	C	0.120867	-0.0285294	0.00312884	0.000190535	83.1413	AST
rs3729931	3	12626516	5.6e-12	G	A	0.358015	-0.0145112	0.00213366	0.000106011	46.2545	AST
rs7612234	3	33132144	3e-22	A	G	0.71107	0.021579	0.00226627	0.000207773	90.6645	AST
rs41289620	3	46003735	5.1e-40	C	T	0.0119227	0.123271	0.00944299	0.000390457	170.412	AST
rs78273381	3	47860864	3.9e-09	G	C	0.024973	0.0379033	0.00654354	7.69015e-05	33.5526	AST
rs62258139	3	58406836	1.9e-152	C	T	0.372205	0.0550101	0.00211715	0.00154508	675.118	AST
rs1127745	3	58512237	3e-23	A	G	0.0881035	-0.0361885	0.00362451	0.000228446	99.6875	AST
rs13316357	3	71615018	1.5e-09	G	A	0.307058	-0.0127487	0.002216	7.58576e-05	33.0971	AST
rs1081618	3	101721475	1.1e-10	C	A	0.307495	-0.0135929	0.00220922	8.67657e-05	37.8568	AST
rs79953286	3	132226100	4.6e-25	A	G	0.0572019	-0.0447454	0.00446851	0.000229779	100.27	AST
rs79545863	3	134032960	5.4e-09	G	A	0.233241	-0.0142917	0.00241394	8.03377e-05	35.052	AST
rs4317046	3	149121095	3.7e-10	T	G	0.297688	0.013992	0.00223658	8.96998e-05	39.1371	AST
rs900400	3	156798775	3.3e-13	T	C	0.399221	0.0147364	0.00209139	0.00011379	49.649	AST
rs4679904	3	160340896	1.9e-17	C	T	0.286545	0.0178761	0.00225924	0.000143482	62.6064	AST
rs16845803	3	172257074	2.3e-28	A	G	0.131143	-0.0329596	0.00303215	0.00027076	118.157	AST
rs9898	3	186390627	2.9e-09	C	T	0.327001	-0.0127727	0.00221335	7.63259e-05	33.3015	AST
rs144049579	4	1713589	3.6e-08	T	G	0.191119	0.0145838	0.00262284	7.08609e-05	30.9169	AST
rs2699426	4	3478323	2.6e-08	T	C	0.421539	0.0119253	0.00208224	7.51768e-05	32.8001	AST
rs2875216	4	23413809	1.5e-19	A	C	0.433565	0.0181716	0.00206442	0.000177563	77.4798	AST
rs79533922	4	26417668	1.3e-12	G	A	0.0851031	0.0253932	0.00366558	0.000109987	47.9896	AST
rs13116684	4	48037926	4.5e-11	A	G	0.213391	0.0170157	0.00250613	0.000105654	46.0989	AST
rs13106227	4	77418681	3.5e-12	A	G	0.357913	0.0145827	0.00213082	0.000107343	46.8361	AST
rs13130929	4	88188514	1.4e-69	G	A	0.283904	-0.0386825	0.00226824	0.000666195	290.837	AST
rs1377290	4	89719368	1e-08	C	T	0.464232	0.011192	0.00205104	6.8246e-05	29.7759	AST
rs2602836	4	100014805	1.9e-27	G	A	0.42031	0.0225868	0.00207419	0.000271728	118.58	AST
rs13107325	4	103188709	4e-49	C	T	0.0748541	0.0572266	0.00394607	0.000481833	210.312	AST
rs4547811	4	146794621	1.3e-54	T	C	0.164778	0.0415254	0.00275703	0.000519707	226.852	AST
rs4691380	4	157720124	1.1e-09	C	T	0.325278	-0.0134685	0.00218152	8.73618e-05	38.1169	AST
rs61740705	4	169343044	3.7e-10	A	G	0.199265	0.0167087	0.00259433	9.50678e-05	41.4794	AST
rs6839940	4	184242959	2.7e-11	C	G	0.274925	0.014558	0.00229758	9.20157e-05	40.1477	AST
rs3909469	5	39424010	5.7e-33	A	G	0.256525	0.0281878	0.00234215	0.000331886	144.841	AST
rs72741772	5	39571678	1.3e-10	C	A	0.0547392	0.0293555	0.00450591	9.72773e-05	42.4436	AST
rs3936510	5	55860866	1.2e-10	G	T	0.201137	0.0159542	0.00254859	8.98154e-05	39.1876	AST
rs36009281	5	70798541	1.4e-15	A	G	0.0890637	0.0318586	0.00376175	0.000164377	71.7252	AST
rs4704045	5	72182857	4.1e-68	A	G	0.532053	0.0352183	0.00206436	0.000666678	291.048	AST
rs2255546	5	96249115	3.9e-25	C	T	0.494958	-0.0210914	0.00206227	0.000239693	104.597	AST
rs3733939	5	102310166	2.2e-08	G	A	0.362043	-0.011038	0.00214132	6.09019e-05	26.5715	AST
rs11241496	5	118574562	3.1e-08	A	G	0.318648	0.0113016	0.00220595	6.01592e-05	26.2474	AST
rs2070728	5	131819977	4.7e-15	C	T	0.334012	-0.0162065	0.00217129	0.000127681	55.711	AST
rs35983033	5	140048707	2.1e-11	A	G	0.0922423	0.0234846	0.00357482	9.89133e-05	43.1575	AST
rs3733672	5	149439494	5.1e-16	C	A	0.114096	-0.026351	0.0032335	0.000152203	66.412	AST
rs30386	5	179290845	4.1e-12	T	G	0.445289	0.0149116	0.00208604	0.000117109	51.0977	AST
rs12192672	6	7229619	3e-08	G	A	0.294926	-0.0117371	0.00226198	6.17102e-05	26.9242	AST
rs2560776	6	13519372	2.1e-36	G	A	0.307356	-0.0266033	0.00221458	0.000330662	144.307	AST
rs1800562	6	26093141	5.8e-18	G	A	0.0770464	0.0347654	0.00418134	0.000158429	69.1292	AST
rs9273595	6	32629091	2.5e-34	C	G	0.250016	-0.0500248	0.00405357	0.000348966	152.298	AST
rs1557567	6	35260503	2.4e-19	C	T	0.8092	-0.023078	0.00263623	0.000175628	76.6351	AST
rs4711750	6	43757082	4.6e-21	T	A	0.499978	0.0195668	0.00204786	0.000209213	91.2929	AST
rs9473557	6	49409737	1.2e-09	T	C	0.355593	0.0134668	0.00216889	8.83599e-05	38.5524	AST
rs4708065	6	74320306	2.9e-09	C	T	0.316215	0.0126683	0.00220795	7.5451e-05	32.9197	AST
rs34260097	6	100727703	1.2e-08	T	G	0.224098	0.0134956	0.00245379	6.93297e-05	30.2488	AST
rs3756772	6	116325142	1.1e-15	C	T	0.400061	0.0170462	0.00209414	0.000151851	66.2585	AST
rs961764	6	117522156	1.1e-13	G	C	0.429076	0.0147892	0.00206953	0.00011704	51.0674	AST
rs1936799	6	127434138	2.3e-10	C	T	0.291773	0.0148015	0.00225073	9.912e-05	43.2477	AST
rs9376090	6	135411228	1.1e-23	T	C	0.258547	-0.0221239	0.00233909	0.000205012	89.4597	AST
rs1564348	6	160578860	3.5e-12	T	C	0.169674	-0.0183196	0.00273145	0.000103096	44.9825	AST
rs41269627	6	170585983	4.3e-08	C	T	0.0201013	0.0397426	0.00730282	6.788e-05	29.6162	AST
rs1133116	7	1195215	4.6e-10	A	C	0.168678	0.0167009	0.00274545	8.48116e-05	37.0042	AST
rs10952045	7	7230388	1.3e-18	G	A	0.383891	0.0178421	0.00210706	0.000164326	71.7028	AST
rs10282707	7	17911038	3.4e-31	C	T	0.396683	-0.0238893	0.00209362	0.000298347	130.199	AST
rs11028	7	66276217	2e-09	T	C	0.262394	0.0133178	0.00233102	7.48135e-05	32.6416	AST
rs799157	7	73020301	5e-10	T	C	0.951869	-0.0312053	0.00508272	8.63906e-05	37.6931	AST
rs6966140	7	86998842	3.9e-08	G	A	0.759736	0.01446	0.00244131	8.04073e-05	35.0824	AST
rs445	7	92408370	1.5e-14	C	T	0.0962574	0.0253262	0.0034742	0.000121792	53.1408	AST
rs3779195	7	97993362	1.8e-10	T	A	0.18426	0.0169337	0.00263849	9.44042e-05	41.1899	AST
rs6959487	7	127404987	5.2e-14	G	A	0.294657	-0.0161957	0.00224478	0.0001193	52.0535	AST
rs292592	7	134889141	1.5e-18	G	A	0.728097	0.0197891	0.00233601	0.000164464	71.763	AST
rs9986903	7	150256384	4.5e-08	C	T	0.395346	0.011564	0.00209349	6.99332e-05	30.5121	AST
rs2126259	8	9185146	2.8e-10	C	T	0.101457	0.0222358	0.00363445	8.57888e-05	37.4305	AST
rs34215892	8	21767240	2.4e-10	G	A	0.0279345	-0.0407036	0.0064571	9.10732e-05	39.7364	AST
rs13251475	8	22846335	1.9e-14	G	A	0.295605	0.016855	0.00224742	0.000128906	56.2454	AST
rs76826036	8	22889783	1.2e-09	C	T	0.180497	-0.0156446	0.002673	7.85121e-05	34.2554	AST
rs17620	8	23060256	1.1e-08	T	C	0.469939	-0.0119308	0.00206629	7.64123e-05	33.3392	AST
rs11985893	8	49366513	1.3e-08	G	A	0.179034	-0.0153369	0.00267211	7.55046e-05	32.9431	AST
rs7817515	8	59447578	3.6e-22	T	G	0.321272	-0.021402	0.00219454	0.000217955	95.1086	AST
rs2680297	8	61556306	3.3e-10	C	T	0.481399	0.012447	0.0020491	8.4568e-05	36.8979	AST
rs35756394	8	72419796	2.3e-14	A	G	0.079342	0.0292823	0.00379205	0.00013666	59.6294	AST
rs7834596	8	120429282	3.7e-08	G	T	0.240533	0.0141107	0.00240457	7.89274e-05	34.4366	AST
rs2954038	8	126507389	2.2e-37	A	C	0.302153	0.0278692	0.00223273	0.000356994	155.803	AST
rs4961256	8	142229946	5e-36	G	A	0.591003	0.0253856	0.00210191	0.000334227	145.863	AST
rs13279011	8	144650925	1.8e-08	A	T	0.802224	0.0152081	0.00263404	7.64032e-05	33.3352	AST
rs10758189	9	33125804	1.2e-38	T	C	0.315013	-0.0283771	0.00220647	0.000378979	165.401	AST
rs11142465	9	73090916	3.8e-10	A	G	0.144177	-0.0187526	0.00291056	9.51411e-05	41.5114	AST
rs7047907	9	86368660	2.6e-14	A	G	0.256714	0.0178402	0.0023439	0.000132771	57.9321	AST
rs7043145	9	95895411	5.7e-11	C	T	0.49013	0.0140933	0.00204618	0.000108725	47.439	AST
rs28448271	9	98239730	1.1e-09	G	A	0.0907437	-0.0215952	0.00362406	8.13819e-05	35.5076	AST
rs1226590	9	103340369	2.7e-30	G	A	0.416918	0.0234681	0.00208054	0.000291552	127.234	AST
rs2274159	9	117166246	1.1e-37	A	G	0.491802	-0.0254288	0.00205845	0.00034967	152.605	AST
rs803736	9	125920376	1.3e-10	G	A	0.854837	-0.018004	0.00293406	8.62983e-05	37.6529	AST
rs13302576	9	130738730	4.2e-08	C	T	0.200218	-0.0137931	0.0025619	6.6437e-05	28.9866	AST
rs507666	9	136149399	2.2e-79	G	A	0.184726	-0.0494043	0.00264346	0.000799974	349.287	AST
rs4880200	9	139994102	3.8e-14	G	A	0.734461	-0.0160856	0.00235497	0.000106929	46.6554	AST
rs80008789	10	17042603	4.7e-11	C	G	0.0160238	-0.0542407	0.00807658	0.000103369	45.1018	AST
rs45507399	10	17188450	2.7e-13	C	T	0.0266106	0.0472465	0.00656806	0.000118591	51.7444	AST
rs45489291	10	17685692	1.8e-49	C	A	0.0245293	0.0954661	0.00656466	0.00048451	211.481	AST
rs72782503	10	17717578	1.9e-23	G	A	0.0263099	0.0624537	0.0063355	0.000222688	97.1746	AST
rs2477648	10	18103401	1e-200	C	T	0.356929	0.102684	0.00211438	0.00537697	2358.51	AST
rs483809	10	18227444	1e-200	A	G	0.195545	-0.0800876	0.00255769	0.00224233	980.466	AST
rs17661538	10	18397247	5.7e-35	G	C	0.0990396	-0.0424888	0.00339405	0.000359084	156.715	AST
rs17694739	10	29754535	1.4e-08	G	A	0.135068	0.0163251	0.00297529	6.90022e-05	30.1059	AST
rs9645500	10	70986723	1.4e-32	G	T	0.30856	-0.025337	0.002199	0.000304206	132.757	AST
rs2290020	10	71174989	1.6e-08	T	C	0.605742	-0.0118568	0.00210018	7.30516e-05	31.8728	AST
rs55854323	10	79589904	2.8e-19	C	T	0.337094	0.0193	0.002161	0.000182795	79.7633	AST
rs45587331	10	98460581	1.7e-09	G	A	0.186146	0.0158441	0.00261492	8.41437e-05	36.7127	AST
rs2494657	10	101213280	3.1e-64	T	C	0.46238	-0.0344515	0.00203127	0.000658923	287.66	AST
rs6584283	10	101290301	2.5e-14	C	T	0.469678	-0.0146079	0.00202837	0.000118869	51.8656	AST
rs17729876	10	101999746	1.8e-124	G	A	0.443309	-0.0473001	0.00203919	0.00123172	538.03	AST
rs72823015	10	115786611	3.1e-13	G	T	0.127985	-0.0222108	0.00303283	0.000122919	53.6328	AST
rs2234962	10	121429633	3.1e-32	T	C	0.214703	0.0300908	0.00248827	0.000335094	146.241	AST
rs10901842	10	126635262	1.7e-08	G	A	0.246049	-0.0128203	0.00235416	6.79727e-05	29.6567	AST
rs55861089	11	1783757	1.8e-14	A	G	0.104303	0.0257053	0.00334858	0.000135053	58.928	AST
rs11601507	11	5701074	2e-26	C	A	0.0683229	0.0437345	0.00412992	0.000256976	112.141	AST
rs12790951	11	22175677	1.7e-35	T	G	0.480886	-0.0242894	0.00204957	0.000321816	140.445	AST
rs12363232	11	47623890	2.7e-35	C	T	0.349546	-0.0270276	0.00214999	0.000362097	158.03	AST
rs1783983	11	57420780	4.7e-12	C	T	0.418182	0.0146327	0.00208155	0.000113257	49.4166	AST
rs2524290	11	61687674	1.3e-08	G	A	0.309334	-0.0124781	0.00222113	7.23365e-05	31.5607	AST
rs1000620	11	72509713	2.6e-12	G	A	0.481721	-0.0143995	0.00204515	0.000113615	49.5727	AST
rs11237123	11	76922946	4.5e-23	G	A	0.190894	0.02551	0.00262089	0.000217104	94.7374	AST
rs10899453	11	77997482	2.9e-27	A	C	0.155284	-0.0280747	0.00282235	0.000226751	98.9479	AST
rs11607757	11	93866147	1.4e-65	T	G	0.116585	-0.0535697	0.00318853	0.000646571	282.264	AST
rs10430828	11	95177905	1.2e-12	A	C	0.0864645	-0.0259977	0.00364782	0.000116411	50.7927	AST
rs4754317	11	108359161	1.4e-08	G	A	0.148688	0.0156255	0.00287329	6.77827e-05	29.5738	AST
rs964184	11	116648917	2.4e-35	C	G	0.133264	0.0367631	0.00300861	0.000342124	149.311	AST
rs118093992	11	125385680	1.4e-26	G	T	0.0665629	0.0429073	0.00410561	0.000250287	109.221	AST
rs35382467	11	128199283	3.5e-09	G	A	0.0964007	-0.0199246	0.00346497	7.57857e-05	33.0657	AST
rs10849448	12	6493351	2.9e-08	A	G	0.751316	-0.013464	0.00243782	6.99124e-05	30.503	AST
rs1841957	12	10562025	2.3e-24	C	T	0.685906	-0.0222287	0.00224769	0.000224129	97.8033	AST
rs3751262	12	12618690	1e-10	G	A	0.0939738	0.0211981	0.00352598	8.28396e-05	36.1437	AST
rs4762753	12	20579969	1.6e-12	G	T	0.200429	-0.016997	0.00256051	0.000100992	44.0646	AST
rs34691116	12	21027327	1.1e-15	C	T	0.147177	0.0229497	0.00288494	0.00014503	63.2817	AST
rs705702	12	56390636	2.6e-15	A	G	0.335872	-0.016469	0.00216658	0.000132424	57.7807	AST
rs2958153	12	57081517	1.3e-19	A	G	0.713685	0.0206527	0.0022957	0.000185474	80.9322	AST
rs1106766	12	57809456	4.5e-42	C	T	0.239985	0.0320178	0.00239381	0.000409888	178.896	AST
rs238517	12	58117737	4.4e-08	T	G	0.425194	0.0107219	0.00207023	6.14779e-05	26.8228	AST
rs954090	12	71099936	1.1e-24	A	G	0.324884	0.0220144	0.00218665	0.00023227	101.357	AST
rs139369546	12	72026373	2.2e-08	C	T	0.011232	0.0533994	0.0102132	6.26558e-05	27.3368	AST
rs2407886	12	89620829	5.9e-10	G	C	0.261196	-0.0137365	0.00233097	7.95947e-05	34.7278	AST
rs11110390	12	100874901	1.5e-08	C	T	0.333187	0.0117272	0.00217416	6.66832e-05	29.094	AST
rs3184504	12	111884608	1.8e-24	T	C	0.514328	-0.020652	0.00207039	0.000228013	99.4988	AST
rs6553	12	121202362	1.2e-26	C	T	0.412114	-0.0219664	0.00207662	0.000256408	111.893	AST
rs1880030	12	122484540	2.6e-12	G	A	0.447273	-0.0133555	0.00205683	9.66321e-05	42.162	AST
rs61932563	12	125243574	3.4e-08	G	A	0.0829096	-0.0187749	0.00371866	5.84247e-05	25.4906	AST
rs9580199	13	22343943	5.9e-19	T	C	0.335257	-0.0187397	0.00217305	0.000170432	74.3676	AST
rs1974378	13	28440454	3.2e-11	G	A	0.434344	0.0129016	0.00206713	8.92796e-05	38.9538	AST
rs6562771	13	74184893	1.5e-17	A	G	0.444168	-0.0170523	0.00206385	0.000156452	68.2665	AST
rs113651836	13	110959464	1.3e-09	C	A	0.28428	0.0147291	0.0022991	9.40666e-05	41.0426	AST
rs8000868	13	114559522	3.4e-16	C	T	0.159213	0.0222634	0.00280239	0.000144645	63.1137	AST
rs1760940	14	20938251	5.4e-18	A	C	0.247021	0.0205668	0.00237878	0.000171313	74.752	AST
rs2415265	14	35630388	4.2e-16	A	G	0.422119	0.0163587	0.00207334	0.000142671	62.2522	AST
rs72677847	14	50844256	2e-40	T	C	0.0355111	-0.072092	0.00559396	0.000380548	166.086	AST
rs7150628	14	55260785	1.4e-22	T	C	0.430533	0.0202871	0.00207106	0.000219887	95.9517	AST
rs72733748	14	70759011	5.7e-11	T	G	0.349161	-0.0141269	0.00215087	9.88695e-05	43.1383	AST
rs2283371	14	73015668	5.5e-10	A	G	0.332956	-0.0120369	0.00217393	7.02663e-05	30.6575	AST
rs11625886	14	77521744	1.7e-08	T	C	0.424837	-0.0115399	0.00207177	7.11099e-05	31.0255	AST
rs112635299	14	94838142	1.1e-66	G	T	0.0207088	0.120545	0.00720799	0.000640666	279.684	AST
rs74093831	14	106200003	1.1e-13	C	A	0.282181	-0.0163319	0.00228427	0.000117157	51.1183	AST
rs8041057	15	40330629	1.5e-26	C	T	0.704867	-0.0239182	0.00228124	0.00025191	109.929	AST
rs17478047	15	49716478	1e-10	C	T	0.0450846	0.0303563	0.00495523	8.60146e-05	37.5291	AST
rs2306333	15	51217674	1.2e-11	A	G	0.172248	0.0178993	0.00271374	9.97085e-05	43.5044	AST
rs261334	15	58726744	2.4e-17	C	G	0.212752	-0.0198239	0.00250231	0.000143838	62.7616	AST
rs2959930	15	72598614	1.4e-16	G	A	0.76963	0.0193288	0.00248355	0.000138817	60.5706	AST
rs55868793	15	73956856	1.8e-18	T	G	0.428039	0.0179341	0.0020722	0.000171657	74.9021	AST
rs2289702	15	79237293	2.4e-19	C	T	0.103072	0.0283449	0.00340092	0.000159194	69.4632	AST
rs2937954	15	86339305	1.4e-09	T	C	0.422242	0.0125922	0.00207561	8.43558e-05	36.8052	AST
rs55653418	15	90344266	1.7e-14	C	G	0.0997895	-0.0267389	0.0034997	0.000133785	58.3745	AST
rs76580947	16	3115325	1.2e-13	G	C	0.0864744	-0.0270422	0.00364907	0.000125865	54.9184	AST
rs12920182	16	54417304	5.3e-36	A	G	0.334986	0.026677	0.00216595	0.000347589	151.696	AST
rs1800775	16	56995236	1.6e-13	C	A	0.486837	-0.0146156	0.00205052	0.000116438	50.8046	AST
rs11076256	16	58752466	4.1e-89	C	T	0.0840652	-0.0732077	0.00370207	0.000895519	391.041	AST
rs217181	16	72114002	1e-27	C	T	0.193138	-0.027418	0.00259689	0.000255443	111.471	AST
rs16950612	16	79582676	1.2e-10	A	G	0.109461	0.0207553	0.00328726	9.13671e-05	39.8646	AST
rs17767419	16	79744548	1.2e-13	C	T	0.31462	0.0159516	0.00220408	0.000120044	52.3783	AST
rs3887592	16	88664758	3e-16	T	C	0.434404	-0.0162407	0.00208284	0.00013934	60.7989	AST
rs78438561	17	5257792	2.1e-08	T	G	0.0235697	-0.03595	0.00675948	6.4831e-05	28.2858	AST
rs408315	17	7106475	2.5e-17	A	G	0.0262002	0.0544912	0.0065783	0.000157252	68.6157	AST
rs138420351	17	7700063	2e-12	C	T	0.0126946	-0.0705706	0.0100038	0.000114053	49.764	AST
rs1563632	17	18220770	5.6e-10	G	A	0.663471	0.0134112	0.00218948	8.59915e-05	37.519	AST
rs964288	17	29679246	1.5e-15	G	A	0.611991	-0.016408	0.00211131	0.000138416	60.3956	AST
rs3744410	17	43341913	2.8e-11	G	T	0.0376897	-0.0361754	0.00543348	0.000101594	44.327	AST
rs62060798	17	44144152	1.1e-24	T	C	0.217663	-0.0254188	0.00251515	0.000234056	102.136	AST
rs2597172	17	46052793	4.7e-13	A	G	0.736602	-0.0165979	0.00233831	0.000115476	50.3849	AST
rs1801689	17	64210580	1.8e-31	A	C	0.0305957	0.0686914	0.00599055	0.000301287	131.483	AST
rs16960487	17	65041073	1.9e-10	G	A	0.129969	0.019578	0.00307823	9.27116e-05	40.4513	AST
rs4129767	17	76403984	3.7e-28	G	A	0.489986	0.0224494	0.00204821	0.000275284	120.132	AST
rs41299838	17	78399208	1.4e-09	G	A	0.0476147	-0.0282983	0.0048188	7.90402e-05	34.4858	AST
rs59686903	17	81009622	1.3e-11	C	T	0.146058	0.0189613	0.00290475	9.76598e-05	42.6105	AST
rs4060162	18	55131802	1.8e-13	G	A	0.330183	-0.0154738	0.00218034	0.000115434	50.3667	AST
rs62092651	18	55451373	2.9e-12	G	T	0.365207	-0.0140004	0.00213036	9.89855e-05	43.189	AST
rs4940691	18	56095378	2.8e-43	G	T	0.20325	0.0348026	0.00254932	0.000427001	186.369	AST
rs3744886	18	77659561	3.3e-09	G	T	0.13785	0.0173859	0.00299237	7.73695e-05	33.7568	AST
rs123698	19	807442	1.7e-12	C	G	0.395837	-0.0140686	0.00209433	0.00010342	45.1242	AST
rs1046268	19	3750615	5.9e-10	T	C	0.536124	-0.0134126	0.00210683	9.28894e-05	40.5289	AST
rs79744308	19	5827765	2.9e-33	G	A	0.0420845	-0.0600781	0.00515232	0.000311552	135.964	AST
rs2230203	19	6710782	5.3e-10	G	T	0.188989	0.0163149	0.00267871	8.50198e-05	37.095	AST
rs2277998	19	7831628	1e-29	G	A	0.300434	-0.0243985	0.00227667	0.000263179	114.848	AST
rs11670056	19	18589943	4e-12	C	T	0.0757074	-0.0257938	0.00387053	0.000101785	44.4107	AST
rs58542926	19	19379549	2e-62	C	T	0.0741228	0.0645299	0.0039769	0.000603129	263.288	AST
rs187429064	19	19380513	1.7e-20	A	G	0.0136779	0.0874938	0.00940697	0.000198248	86.5074	AST
rs7247349	19	33887160	2.2e-29	A	C	0.497045	-0.0225511	0.00204721	0.000278054	121.341	AST
rs73045269	19	41825191	1.7e-34	C	T	0.168023	0.0315179	0.00274394	0.000302325	131.936	AST
rs439401	19	45414451	2.7e-19	C	T	0.362454	-0.0192046	0.00213247	0.000185868	81.1041	AST
rs313841	19	47223949	1.9e-19	G	A	0.127852	0.0268792	0.00306961	0.000175723	76.6769	AST
rs676388	19	49211969	1.2e-12	C	T	0.46678	-0.0139538	0.00205991	0.000105168	45.8867	AST
rs12975366	19	54759361	3.9e-45	T	C	0.383167	-0.0300918	0.00220539	0.00042656	186.176	AST
rs6112857	20	2082732	1.6e-08	C	G	0.405375	0.0122507	0.00210619	7.75412e-05	33.8318	AST
rs3737084	20	3870124	3.1e-09	G	C	0.869811	-0.0189854	0.00315595	8.29436e-05	36.1891	AST
rs2236252	20	17597531	2e-13	C	T	0.164572	-0.0199309	0.00277977	0.000117822	51.4084	AST
rs3746446	20	33574765	2.8e-18	T	C	0.179012	0.022651	0.00268722	0.000162831	71.0504	AST
rs2274934	20	60897487	1e-09	C	T	0.572569	-0.0130385	0.00214849	8.44096e-05	36.8287	AST
rs28638160	20	62697000	2.6e-12	C	A	0.242406	0.0170764	0.00239405	0.000116604	50.8773	AST
rs2822991	21	16353531	1.3e-08	T	C	0.194336	0.0143994	0.00259509	7.05656e-05	30.788	AST
rs372883	21	30717737	2.5e-17	T	C	0.486796	0.0164509	0.00205666	0.000146633	63.9812	AST
rs133885	22	26159289	2.1e-09	G	A	0.443573	0.01273	0.00207583	8.61937e-05	37.6072	AST
rs174772	22	29775023	3.9e-20	A	C	0.225329	-0.0219525	0.00245016	0.000183967	80.2744	AST
rs140096	22	30124614	2.5e-10	A	T	0.465709	-0.0129679	0.00206453	9.04268e-05	39.4544	AST
rs132642	22	36545137	1e-31	A	T	0.830153	0.031776	0.00275533	0.00030476	132.999	AST
rs738408	22	44324730	1e-200	C	T	0.208264	0.109968	0.00256922	0.00418167	1832.01	AST
rs9616810	22	51094926	3.1e-16	C	T	0.217495	0.0195188	0.00247941	0.000142032	61.9737	AST

## Sheet: S4
Table S4 Excluded SNPs and potential risk factors evaluated using LDtrait and Ensembl
SNP	association trait
rs9932007	Type 2 diabetes mellitus
rs964288	Type 2 diabetes mellitus
rs9376427	Type 2 diabetes mellitus
rs803736	Type 2 diabetes mellitus
rs76970768	Type 2 diabetes mellitus
rs76895963	Type 2 diabetes mellitus
rs75686861	Type 2 diabetes mellitus
rs7541882	Type 2 diabetes mellitus
rs749511	Type 2 diabetes mellitus
rs7424120	Type 2 diabetes mellitus
rs738408	Type 2 diabetes mellitus
rs7306710	Type 2 diabetes mellitus
rs73001065	Type 2 diabetes mellitus
rs72836349	Type 2 diabetes mellitus
rs7094463	Type 2 diabetes mellitus
rs6738627	Type 2 diabetes mellitus
rs6460898	Type 2 diabetes mellitus
rs62336097	Type 2 diabetes mellitus
rs62157786	Type 2 diabetes mellitus
rs62084237	Type 2 diabetes mellitus
rs62078384	Type 2 diabetes mellitus
rs62075816	Type 2 diabetes mellitus
rs58542926	Type 2 diabetes mellitus
rs5771222	Type 2 diabetes mellitus
rs56094641	Type 2 diabetes mellitus
rs514659	Type 2 diabetes mellitus
rs507666	Type 2 diabetes mellitus
rs4976033	Type 2 diabetes mellitus
rs4691380	Type 2 diabetes mellitus
rs429358	Type 2 diabetes mellitus
rs4074793	Type 2 diabetes mellitus
rs3936511	Type 2 diabetes mellitus
rs3936510	Type 2 diabetes mellitus
rs3824488	Type 2 diabetes mellitus
rs35756394	Type 2 diabetes mellitus
rs35742417	Type 2 diabetes mellitus
rs2972146	Type 2 diabetes mellitus
rs2963431	Type 2 diabetes mellitus
rs2943654	Type 2 diabetes mellitus
rs28650790	Type 2 diabetes mellitus
rs28638160	Type 2 diabetes mellitus
rs2862954	Type 2 diabetes mellitus
rs28471687	Type 2 diabetes mellitus
rs28448271	Type 2 diabetes mellitus
rs2673134	Type 2 diabetes mellitus
rs2453040	Type 2 diabetes mellitus
rs2294915	Type 2 diabetes mellitus
rs188247550	Type 2 diabetes mellitus
rs187429064	Type 2 diabetes mellitus
rs185139895	Type 2 diabetes mellitus
rs1800961	Type 2 diabetes mellitus
rs17729876	Type 2 diabetes mellitus
rs174564	Type 2 diabetes mellitus
rs17036328	Type 2 diabetes mellitus
rs1499279	Type 2 diabetes mellitus
rs1377290	Type 2 diabetes mellitus
rs13389219	Type 2 diabetes mellitus
rs13234407	Type 2 diabetes mellitus
rs13107325	Type 2 diabetes mellitus
rs13083375	Type 2 diabetes mellitus
rs12938	Type 2 diabetes mellitus
rs1260333	Type 2 diabetes mellitus
rs1260326	Type 2 diabetes mellitus
rs12405515	Type 2 diabetes mellitus
rs12270054	Type 2 diabetes mellitus
rs12231235	Type 2 diabetes mellitus
rs11820019	Type 2 diabetes mellitus
rs11727676	Type 2 diabetes mellitus
rs117199990	Type 2 diabetes mellitus
rs11709077	Type 2 diabetes mellitus
rs10899453	Type 2 diabetes mellitus
rs10420309	Type 2 diabetes mellitus
rs9868120	Total cholesterol levels
rs964288	Total cholesterol levels
rs964184	Total cholesterol levels
rs9604045	Total cholesterol levels
rs9376427	Total cholesterol levels
rs9376090	Total cholesterol levels
rs9368188	Total cholesterol levels
rs871841	Total cholesterol levels
rs8000868	Total cholesterol levels
rs7999034	Total cholesterol levels
rs79953286	Total cholesterol levels
rs799157	Total cholesterol levels
rs79124660	Total cholesterol levels
rs7780562	Total cholesterol levels
rs76967117	Total cholesterol levels
rs76895963	Total cholesterol levels
rs76669111	Total cholesterol levels
rs7538833	Total cholesterol levels
rs75331444	Total cholesterol levels
rs7502029	Total cholesterol levels
rs74551598	Total cholesterol levels
rs738408	Total cholesterol levels
rs73001065	Total cholesterol levels
rs72837682	Total cholesterol levels
rs72749502	Total cholesterol levels
rs72648770	Total cholesterol levels
rs7094463	Total cholesterol levels
rs6792725	Total cholesterol levels
rs676388	Total cholesterol levels
rs6741180	Total cholesterol levels
rs6738627	Total cholesterol levels
rs67358277	Total cholesterol levels
rs6734238	Total cholesterol levels
rs66888782	Total cholesterol levels
rs6679	Total cholesterol levels
rs662138	Total cholesterol levels
rs6602909	Total cholesterol levels
rs6573778	Total cholesterol levels
rs6557781	Total cholesterol levels
rs6557780	Total cholesterol levels
rs6542680	Total cholesterol levels
rs6441311	Total cholesterol levels
rs62509311	Total cholesterol levels
rs62084237	Total cholesterol levels
rs6072249	Total cholesterol levels
rs603424	Total cholesterol levels
rs599839	Total cholesterol levels
rs58542926	Total cholesterol levels
rs56094641	Total cholesterol levels
rs55747905	Total cholesterol levels
rs507666	Total cholesterol levels
rs4921913	Total cholesterol levels
rs4876611	Total cholesterol levels
rs4719925	Total cholesterol levels
rs4679904	Total cholesterol levels
rs445	Total cholesterol levels
rs4418728	Total cholesterol levels
rs439401	Total cholesterol levels
rs438568	Total cholesterol levels
rs4371687	Total cholesterol levels
rs429358	Total cholesterol levels
rs4240624	Total cholesterol levels
rs4129767	Total cholesterol levels
rs41280463	Total cholesterol levels
rs4074793	Total cholesterol levels
rs3936511	Total cholesterol levels
rs3936510	Total cholesterol levels
rs3822856	Total cholesterol levels
rs3784924	Total cholesterol levels
rs3756772	Total cholesterol levels
rs3729931	Total cholesterol levels
rs360801	Total cholesterol levels
rs35665085	Total cholesterol levels
rs34707604	Total cholesterol levels
rs34467936	Total cholesterol levels
rs330089	Total cholesterol levels
rs3184504	Total cholesterol levels
rs2980682	Total cholesterol levels
rs2954038	Total cholesterol levels
rs2954022	Total cholesterol levels
rs2954021	Total cholesterol levels
rs2919872	Total cholesterol levels
rs28650790	Total cholesterol levels
rs2862954	Total cholesterol levels
rs28601761	Total cholesterol levels
rs28431971	Total cholesterol levels
rs2642438	Total cholesterol levels
rs2618566	Total cholesterol levels
rs261334	Total cholesterol levels
rs2587534	Total cholesterol levels
rs2393791	Total cholesterol levels
rs2294915	Total cholesterol levels
rs2277998	Total cholesterol levels
rs2274159	Total cholesterol levels
rs217184	Total cholesterol levels
rs217181	Total cholesterol levels
rs2160348	Total cholesterol levels
rs2126259	Total cholesterol levels
rs2051505	Total cholesterol levels
rs2043085	Total cholesterol levels
rs189174	Total cholesterol levels
rs1890426	Total cholesterol levels
rs1832007	Total cholesterol levels
rs1801689	Total cholesterol levels
rs1800961	Total cholesterol levels
rs1800775	Total cholesterol levels
rs1800562	Total cholesterol levels
rs17729876	Total cholesterol levels
rs17580	Total cholesterol levels
rs17532490	Total cholesterol levels
rs17532371	Total cholesterol levels
rs174564	Total cholesterol levels
rs17145738	Total cholesterol levels
rs171448	Total cholesterol levels
rs17050272	Total cholesterol levels
rs1672981	Total cholesterol levels
rs1564348	Total cholesterol levels
rs1499279	Total cholesterol levels
rs1497406	Total cholesterol levels
rs1461729	Total cholesterol levels
rs13389219	Total cholesterol levels
rs13283282	Total cholesterol levels
rs132642	Total cholesterol levels
rs13234378	Total cholesterol levels
rs13225347	Total cholesterol levels
rs13108218	Total cholesterol levels
rs13107325	Total cholesterol levels
rs13068313	Total cholesterol levels
rs12979891	Total cholesterol levels
rs12701278	Total cholesterol levels
rs1260333	Total cholesterol levels
rs1260326	Total cholesterol levels
rs12414593	Total cholesterol levels
rs12414592	Total cholesterol levels
rs12363232	Total cholesterol levels
rs12320328	Total cholesterol levels
rs12318598	Total cholesterol levels
rs12306780	Total cholesterol levels
rs1229984	Total cholesterol levels
rs12208357	Total cholesterol levels
rs12165570	Total cholesterol levels
rs12000215	Total cholesterol levels
rs11931182	Total cholesterol levels
rs1182933	Total cholesterol levels
rs11753995	Total cholesterol levels
rs11708118	Total cholesterol levels
rs11666792	Total cholesterol levels
rs11635675	Total cholesterol levels
rs11621792	Total cholesterol levels
rs11601507	Total cholesterol levels
rs11543269	Total cholesterol levels
rs114165349	Total cholesterol levels
rs113408695	Total cholesterol levels
rs11175518	Total cholesterol levels
rs11022131	Total cholesterol levels
rs10900229	Total cholesterol levels
rs10899453	Total cholesterol levels
rs10822156	Total cholesterol levels
rs1079259	Total cholesterol levels
rs10787429	Total cholesterol levels
rs1077835	Total cholesterol levels
rs10747612	Total cholesterol levels
rs10282707	Total cholesterol levels
rs10201242	Total cholesterol levels
rs10104003	Total cholesterol levels
rs964288	Smoking initiation
rs903504	Smoking initiation
rs901367	Smoking initiation
rs7817515	Smoking initiation
rs7806524	Smoking initiation
rs75999022	Smoking initiation
rs749511	Smoking initiation
rs7424120	Smoking initiation
rs73001065	Smoking initiation
rs705702	Smoking initiation
rs6733297	Smoking initiation
rs62505473	Smoking initiation
rs62060798	Smoking initiation
rs6087990	Smoking initiation
rs60856912	Smoking initiation
rs6072249	Smoking initiation
rs599839	Smoking initiation
rs59212797	Smoking initiation
rs58542926	Smoking initiation
rs3901286	Smoking initiation
rs3762465	Smoking initiation
rs3746446	Smoking initiation
rs3744886	Smoking initiation
rs34517439	Smoking initiation
rs34467936	Smoking initiation
rs3184504	Smoking initiation
rs313841	Smoking initiation
rs3123129	Smoking initiation
rs2954038	Smoking initiation
rs28794315	Smoking initiation
rs28601761	Smoking initiation
rs2642438	Smoking initiation
rs261334	Smoking initiation
rs2310752	Smoking initiation
rs174564	Smoking initiation
rs1553933	Smoking initiation
rs1461729	Smoking initiation
rs12363232	Smoking initiation
rs11770163	Smoking initiation
rs10899453	Smoking initiation
rs10787429	Smoking initiation
rs1077835	Smoking initiation
rs6679	Hypertension
rs4728142	Hypertension
rs4691380	Hypertension
rs3936511	Hypertension
rs3936510	Hypertension
rs3184504	Hypertension
rs2972146	Hypertension
rs2943654	Hypertension
rs28650790	Hypertension
rs2673134	Hypertension
rs17435276	Hypertension
rs13234407	Hypertension
rs13107325	Hypertension
rs10430891	Hypertension
rs964288	drinks per week
rs7502029	drinks per week
rs676388	drinks per week
rs676388	drinks per week
rs6738627	drinks per week
rs62137009	drinks per week
rs62060798	drinks per week
rs62060798	drinks per week
rs6072249	drinks per week
rs56094641	drinks per week
rs56094641	drinks per week
rs4240624	drinks per week
rs2972146	drinks per week
rs2972146	drinks per week
rs2954021	drinks per week
rs2943654	drinks per week
rs2943654	drinks per week
rs28929474	drinks per week
rs28929474	drinks per week
rs2862954	drinks per week
rs28601761	drinks per week
rs28601761	drinks per week
rs2673134	drinks per week
rs2673134	drinks per week
rs2356864	drinks per week
rs2310752	drinks per week
rs2051505	drinks per week
rs1800562	drinks per week
rs17729876	drinks per week
rs17145738	drinks per week
rs1487445	drinks per week
rs1487445	drinks per week
rs13389219	drinks per week
rs13234378	drinks per week
rs13234378	drinks per week
rs13107325	drinks per week
rs13107325	drinks per week
rs12979891	drinks per week
rs1260333	drinks per week
rs1260326	drinks per week
rs1260326	drinks per week
rs12363232	drinks per week
rs1229984	drinks per week
rs1229984	drinks per week
rs11940694	drinks per week
rs11940694	drinks per week
rs11666792	drinks per week
rs11657440	drinks per week
rs112635299	drinks per week
rs112635299	drinks per week
rs9906971	BMI
rs9310423	BMI
rs7925930	BMI
rs7740107	BMI
rs76895963	BMI
rs75686861	BMI
rs7424120	BMI
rs72836349	BMI
rs7239575	BMI
rs7174367	BMI
rs705702	BMI
rs6955747	BMI
rs687339	BMI
rs6738627	BMI
rs66782572	BMI
rs6460898	BMI
rs645040	BMI
rs62621812	BMI
rs62505473	BMI
rs62258139	BMI
rs62084237	BMI
rs571174	BMI
rs56094641	BMI
rs4876611	BMI
rs4762753	BMI
rs4351283	BMI
rs429358	BMI
rs3901286	BMI
rs36079122	BMI
rs35983033	BMI
rs350832	BMI
rs348142	BMI
rs34696920	BMI
rs34517439	BMI
rs34467936	BMI
rs339969	BMI
rs326888	BMI
rs3184504	BMI
rs2972146	BMI
rs2954022	BMI
rs2954021	BMI
rs2943654	BMI
rs28794315	BMI
rs28638160	BMI
rs2862996	BMI
rs28601761	BMI
rs2836755	BMI
rs2673134	BMI
rs252761	BMI
rs251023	BMI
rs236671	BMI
rs2310752	BMI
rs2273348	BMI
rs1890966	BMI
rs1880030	BMI
rs1762486	BMI
rs1762484	BMI
rs17036328	BMI
rs13389219	BMI
rs132642	BMI
rs13234407	BMI
rs13192752	BMI
rs13107325	BMI
rs13083375	BMI
rs13062221	BMI
rs12904	BMI
rs1260326	BMI
rs12363232	BMI
rs1229984	BMI
rs1228479	BMI
rs11727676	BMI
rs11709077	BMI
rs11670056	BMI
rs11635675	BMI
rs11609805	BMI
rs1106766	BMI
rs10899453	BMI
rs10841520	BMI
rs10822156	BMI
rs1048013	BMI

## Sheet: S5
Table S5 SNPs identified as outliers (p < 0.05) by MR-PRESSO
SNP	exposure	outcome	Pvalue
rs11244061	GGT	Stroke	<0.0202
rs72809469	ALP	Stroke	<0.0218
rs11540050	ALP	CES	0.0204
rs112440611	GGT	IS	<0.0202
rs728094691	ALP	IS	<0.0218
rs7916672	ALT	IS	0.0093

## Sheet: S6
Table S6 Mendelian randomization results for liver enzymes and stroke, including subtypes
exposure	outcome	method	nsnp	b	se	pval	or	or_lci95	or_uci95
GGT	CES	MR Egger	227	0.377043	0.363733	0.301039	1.45797	0.714713	2.97415
GGT	CES	Weighted median	227	0.3089	0.31507	0.326881	1.36193	0.734447	2.5255
GGT	CES	Inverse variance weighted (fixed effects)	227	0.405521	0.190357	0.0331451	1.50008	1.03295	2.17846
ALP	CES	MR Egger	255	-1.15717	0.647405	0.0750711	0.314376	0.0883825	1.11823
ALP	CES	Weighted median	255	-0.635848	0.673709	0.345271	0.529486	0.141378	1.98302
ALP	CES	Inverse variance weighted (multiplicative random effects)	255	-0.309242	0.406895	0.447252	0.734003	0.330629	1.6295
AST	CES	MR Egger	186	0.090454	0.161594	0.576323	1.09467	0.797503	1.50257
AST	CES	Weighted median	186	-0.00016673	0.111437	0.998806	0.999833	0.803656	1.2439
AST	CES	Inverse variance weighted (fixed effects)	186	0.079992	0.0675065	0.236036	1.08328	0.949024	1.23652
ALT	CES	MR Egger	127	0.0893494	1.23301	0.942348	1.09346	0.0975539	12.2564
ALT	CES	Weighted median	127	0.0478437	0.723366	0.947266	1.04901	0.254119	4.33032
ALT	CES	Inverse variance weighted (fixed effects)	127	0.439564	0.471424	0.35112	1.55203	0.616051	3.91007
GGT	IS	MR Egger	235	0.0567647	0.176751	0.748379	1.05841	0.748513	1.4966
GGT	IS	Weighted median	235	0.0824135	0.134049	0.538687	1.0859	0.835001	1.4122
GGT	IS	Inverse variance weighted (multiplicative random effects)	235	0.0495755	0.0977644	0.612091	1.05082	0.867584	1.27277
ALP	IS	MR Egger	269	-0.687017	0.276998	0.0137471	0.503075	0.292312	0.865801
ALP	IS	Weighted median	269	-0.403926	0.292163	0.166808	0.667694	0.376602	1.18378
ALP	IS	Inverse variance weighted (multiplicative random effects)	269	-0.0401763	0.179591	0.822983	0.96062	0.675586	1.36591
AST	IS	MR Egger	192	0.0564506	0.0767296	0.462816	1.05807	0.910338	1.22979
AST	IS	Weighted median	192	-0.0210616	0.0481428	0.661761	0.979159	0.890991	1.07605
AST	IS	Inverse variance weighted (multiplicative random effects)	192	0.0382479	0.0337244	0.256741	1.03899	0.972532	1.10999
ALT	IS	MR Egger	131	0.632411	0.595377	0.290128	1.88214	0.585946	6.04572
ALT	IS	Weighted median	131	0.627785	0.327161	0.0549985	1.87346	0.98664	3.55737
ALT	IS	Inverse variance weighted (multiplicative random effects)	131	0.536251	0.259006	0.0384133	1.70959	1.02901	2.84028
GGT	SVS	MR Egger	218	0.177816	0.438736	0.685665	1.1946	0.50555	2.82283
GGT	SVS	Weighted median	218	-0.267307	0.406233	0.51053	0.765438	0.345237	1.69708
GGT	SVS	Inverse variance weighted (fixed effects)	218	-0.154092	0.240183	0.521159	0.857193	0.535342	1.37255
ALP	SVS	MR Egger	244	0.178486	0.845685	0.833022	1.19541	0.227852	6.27158
ALP	SVS	Weighted median	244	1.30716	0.860808	0.12888	3.69568	0.683849	19.9723
ALP	SVS	Inverse variance weighted (multiplicative random effects)	244	0.994336	0.533973	0.0625824	2.70293	0.949091	7.69771
AST	SVS	MR Egger	173	-0.314873	0.204817	0.126058	0.729881	0.48855	1.09042
AST	SVS	Weighted median	173	-0.215866	0.132429	0.103092	0.805844	0.621619	1.04466
AST	SVS	Inverse variance weighted (fixed effects)	173	-0.0204329	0.0855797	0.811293	0.979774	0.828475	1.15871
ALT	SVS	MR Egger	123	2.21164	1.86952	0.23913	9.13067	0.233955	356.346
ALT	SVS	Weighted median	123	-0.0096014	0.995776	0.992307	0.990445	0.140672	6.97352
ALT	SVS	Inverse variance weighted (multiplicative random effects)	123	0.50385	0.735357	0.493232	1.65508	0.391625	6.99468
GGT	LAS	MR Egger	217	0.903116	0.512908	0.0796981	2.46728	0.902864	6.74239
GGT	LAS	Weighted median	217	0.596833	0.438302	0.173295	1.81636	0.769326	4.28836
GGT	LAS	Inverse variance weighted (multiplicative random effects)	217	0.209143	0.281478	0.457472	1.23262	0.709954	2.14007
ALP	LAS	MR Egger	242	-3.01136	0.865553	0.000597282	0.0492248	0.00902423	0.268508
ALP	LAS	Weighted median	242	-1.75569	0.938058	0.0612594	0.172788	0.0274804	1.08644
ALP	LAS	Inverse variance weighted (multiplicative random effects)	242	-0.631816	0.556304	0.256065	0.531625	0.178678	1.58176
AST	LAS	MR Egger	176	0.152801	0.236973	0.519904	1.16509	0.732226	1.85386
AST	LAS	Weighted median	176	0.129381	0.161648	0.423488	1.13812	0.829071	1.56238
AST	LAS	Inverse variance weighted (fixed effects)	176	0.0241922	0.0924034	0.793468	1.02449	0.854774	1.2279
ALT	LAS	MR Egger	118	0.863715	2.03883	0.672619	2.37196	0.043613	129.002
ALT	LAS	Weighted median	118	0.805308	1.02945	0.434054	2.23739	0.297481	16.8276
ALT	LAS	Inverse variance weighted (multiplicative random effects)	118	0.932706	0.747498	0.212115	2.54138	0.5872	10.999
GGT	stroke	MR Egger	234	0.0504804	0.163355	0.757582	1.05178	0.763612	1.44868
GGT	stroke	Weighted median	234	0.122283	0.12491	0.327597	1.13007	0.884669	1.44355
GGT	stroke	Inverse variance weighted (multiplicative random effects)	234	0.0200186	0.0905009	0.824939	1.02022	0.854394	1.21823
ALP	stroke	MR Egger	270	-0.638978	0.255105	0.0128476	0.527832	0.320144	0.870253
ALP	stroke	Weighted median	270	-0.450942	0.267047	0.0912911	0.637028	0.377436	1.07516
ALP	stroke	Inverse variance weighted (multiplicative random effects)	270	-0.104906	0.166605	0.528908	0.900409	0.649566	1.24812
AST	stroke	MR Egger	192	0.0725366	0.0703062	0.303513	1.07523	0.93682	1.23409
AST	stroke	Weighted median	192	0.0423721	0.0464103	0.361248	1.04328	0.95257	1.14263
AST	stroke	Inverse variance weighted (multiplicative random effects)	192	0.0533987	0.0309722	0.0846921	1.05485	0.99272	1.12087
ALT	stroke	MR Egger	130	0.52615	0.525682	0.318768	1.6924	0.603997	4.74213
ALT	stroke	Weighted median	130	0.647598	0.304173	0.0332505	1.91095	1.05276	3.46869
ALT	stroke	Inverse variance weighted (multiplicative random effects)	130	0.545669	0.229288	0.0173203	1.72576	1.10105	2.70492
GGT	ICH	MR Egger	239	0.00539283	0.365739	0.988248	1.00541	0.490929	2.05904
GGT	ICH	Weighted median	239	-0.0782792	0.325124	0.809736	0.924706	0.488936	1.74886
GGT	ICH	Inverse variance weighted (fixed effects)	239	0.16822	0.196692	0.392415	1.1832	0.804692	1.73974
ALP	ICH	MR Egger	285	1.03752	0.580237	0.074829	2.82222	0.905072	8.80031
ALP	ICH	Weighted median	285	0.827447	0.579827	0.153563	2.28747	0.73417	7.12713
ALP	ICH	Inverse variance weighted (multiplicative random effects)	285	0.341112	0.376679	0.36516	1.40651	0.672213	2.94292
AST	ICH	MR Egger	189	0.46098	0.164119	0.00550082	1.58563	1.14948	2.18727
AST	ICH	Weighted median	189	0.299695	0.114866	0.00907838	1.34945	1.07741	1.69017
AST	ICH	Inverse variance weighted (fixed effects)	189	0.198386	0.0701605	0.0046899	1.21943	1.06276	1.3992
ALT	ICH	MR Egger	137	1.42394	1.01286	0.162063	4.15346	0.570487	30.2395
ALT	ICH	Weighted median	137	1.65743	0.72947	0.0230803	5.24582	1.25567	21.9155
ALT	ICH	Inverse variance weighted (multiplicative random effects)	137	0.874761	0.503241	0.0821661	2.3983	0.894409	6.43089
GGT	SAH	MR Egger	239	0.421695	0.488444	0.388822	1.52454	0.585285	3.97111
GGT	SAH	Weighted median	239	0.285642	0.460297	0.534889	1.33062	0.539809	3.27993
GGT	SAH	Inverse variance weighted (fixed effects)	239	0.305703	0.274839	0.26601	1.35758	0.792168	2.32655
ALP	SAH	MR Egger	285	0.516152	0.825465	0.532287	1.67557	0.332286	8.44914
ALP	SAH	Weighted median	285	0.293608	0.815002	0.718657	1.34126	0.271499	6.62607
ALP	SAH	Inverse variance weighted (multiplicative random effects)	285	0.359066	0.53295	0.50048	1.43199	0.503831	4.07002
AST	SAH	MR Egger	189	0.68571	0.223582	0.00248348	1.98518	1.28081	3.07692
AST	SAH	Weighted median	189	0.270527	0.156156	0.0832	1.31065	0.965085	1.77996
AST	SAH	Inverse variance weighted (fixed effects)	189	0.302896	0.0980555	0.00200812	1.35377	1.11707	1.64064
ALT	SAH	MR Egger	137	0.353255	1.38069	0.798453	1.42369	0.0950932	21.3149
ALT	SAH	Weighted median	137	0.802971	0.998518	0.421303	2.23216	0.315333	15.8009
ALT	SAH	Inverse variance weighted (fixed effects)	137	1.02913	0.636843	0.106099	2.79862	0.803252	9.75069

## Sheet: S7
Table S7 Reverse Mendelian randomization results for enzymes and stroke subtypes with significant causal associations
exposure	outcome	method	nsnp	b	se	pval	or	or_lci95	or_uci95
stroke	ALT	MR Egger	106	-0.0063008	0.00502188	0.212411	0.993719	0.983986	1.00355
stroke	ALT	Weighted median	106	-0.000738483	0.00174273	0.671748	0.999262	0.995854	1.00268
stroke	ALT	Inverse variance weighted (multiplicative random effects)	106	5.00993e-05	0.00173402	0.976951	1.00005	0.996657	1.00345
IS	ALT	MR Egger	104	-0.00258941	0.0047223	0.584659	0.997414	0.988225	1.00669
IS	ALT	Weighted median	104	0.000404521	0.00159984	0.800384	1.0004	0.997273	1.00355
IS	ALT	Inverse variance weighted (multiplicative random effects)	104	0.00182029	0.0015747	0.247699	1.00182	0.998735	1.00492
ICH	AST	MR Egger	5	-0.0167203	0.044718	0.733337	0.983419	0.900894	1.0735
ICH	AST	Weighted median	5	-0.0267083	0.0153683	0.0822312	0.973645	0.944755	1.00342
ICH	AST	Inverse variance weighted (multiplicative random effects)	5	-0.0293614	0.0167091	0.0788823	0.971065	0.939778	1.00339
SAH	AST	MR Egger	4	0.0190545	0.0457542	0.717516	1.01924	0.931813	1.11486
SAH	AST	Weighted median	4	-0.0029586	0.0122364	0.808945	0.997046	0.973418	1.02125
SAH	AST	Inverse variance weighted (fixed effects)	4	-0.00051188	0.00983666	0.958498	0.999488	0.980403	1.01895
CES	GGT	MR Egger	44	0.000112905	0.00261645	0.965785	1.00011	0.994997	1.00525
CES	GGT	Weighted median	44	0.000497302	0.0015058	0.741204	1.0005	0.997549	1.00345
CES	GGT	Inverse variance weighted (multiplicative random effects)	44	0.00035537	0.00107266	0.740419	1.00036	0.998254	1.00246

## Sheet: S8
Table S8 Results of heterogeneity analyses for significant causal associations between liver enzymes and stroke subtypes
exposure	outcome	method	Q	Q_df	Q_pval
AST	SAH	MR Egger	167.488	187	0.844118
AST	SAH	Inverse variance weighted	171.118	188	0.806063
AST	ICH	MR Egger	196.826	187	0.296743
AST	ICH	Inverse variance weighted	200.162	188	0.258363
ALT	stroke	MR Egger	188.702	128	0.000389818
ALT	stroke	Inverse variance weighted	188.705	129	0.000480788
ALT	IS	MR Egger	206.55	129	1.72402e-05
ALT	IS	Inverse variance weighted	206.601	130	2.18879e-05
GGT	CES	MR Egger	247.473	225	0.145205
GGT	CES	Inverse variance weighted	247.483	226	0.155952

## Sheet: S9
Table S9 Results of pleiotropy analyses for significant causal associations between liver enzymes and stroke subtypes
exposure	outcome	egger_intercept	se	pval
AST	SAH	-0.00919145	0.00482445	0.0582909
AST	ICH	-0.0063033	0.0035404	0.0766352
ALT	stroke	8.17178e-05	0.00197861	0.967121
ALT	IS	-0.000401695	0.00223747	0.857802
GGT	CES	0.000237966	0.00254069	0.925461

[truncated: 3 more sheets: S10, S11, S12]
